# Supplementary material for: Pathway Network Analyses for Autism Reveal Multisystem Involvement, Major Overlaps with Other Diseases and Convergence upon MAPK and Calcium Signaling
Source: PLoS One. 2016 Apr 7;11(4):e0153329. doi: 10.1371/journal.pone.0153329 (PMC4824422; doi:10.1371/journal.pone.0153329)
Supplement: S2 Table — The enrichment analyses data for KEGG and GO (BP, CC and MF) groups were shown in four separate sheets labeled as "KEGG", "BP", "CC", and "MF". Each data sheet contains two parts: the one above is a table of the enriched gene sets, and the one below is the gene set overlap matrix. (XLS) [file pone.0153329.s002.xls]

## Sheet: KEGG
S2 Table. Tables and overlap matrix for ASD genes that associated with the enriched KEGG pathways and GO groups.
Overlap Results
Collection(s):	CP:KEGG
# overlaps shown:	50
# genesets in collections:	186
# genes in comparison (n):	659	n is the number of genes in the query set
# genes in universe (N):	45956	N is the total number of gene universe (all known human gene symbols), according to the Molecular Signatures Database (MSigDB) v4.0
Gene Set Name	# Genes in Gene Set (K)	Description	# Genes in Overlap (k)	k/K	p-value	FDR q-value		The p-values and FDR q- values were calculated and determined by “compute overlaps” tool within MSigDB.
KEGG_CALCIUM_SIGNALING_PATHWAY	178	Calcium signaling pathway	35	0.1966	2.84e-29	2.67e-27		k is the number of genes in the intersection of the query set with a set from MSigDB.
KEGG_NEUROACTIVE_LIGAND_RECEPTOR_INTERACTION	272	Neuroactive ligand-receptor interaction	41	0.1507	2.87e-29	2.67e-27		K is the number of genes in the set from MSigDB
KEGG_PATHWAYS_IN_CANCER	328	Pathways in cancer	33	0.1006	2.95e-18	1.83e-16		For reference, please go to the MSigDB home page and then go to “Help”
KEGG_LONG_TERM_POTENTIATION	70	Long-term potentiation	17	0.2429	1.46e-16	6.77e-15
KEGG_PROSTATE_CANCER	89	Prostate cancer	16	0.1798	1.79e-13	6.66e-12
KEGG_MELANOGENESIS	102	Melanogenesis	16	0.1569	1.62e-12	5.02e-11
KEGG_FOCAL_ADHESION	201	Focal adhesion	21	0.1045	1.98e-12	5.25e-11
KEGG_NEUROTROPHIN_SIGNALING_PATHWAY	126	Neurotrophin signaling pathway	17	0.1349	4.06e-12	9.44e-11
KEGG_ENDOMETRIAL_CANCER	52	Endometrial cancer	12	0.2308	8.38e-12	1.73e-10
KEGG_GAP_JUNCTION	90	Gap junction	14	0.1556	4.5e-11	8.38e-10
KEGG_MAPK_SIGNALING_PATHWAY	267	MAPK signaling pathway	22	0.0824	6.59e-11	1.11e-09
KEGG_CELL_ADHESION_MOLECULES_CAMS	134	Cell adhesion molecules (CAMs)	16	0.1194	1.14e-10	1.76e-09
KEGG_DILATED_CARDIOMYOPATHY	92	Dilated cardiomyopathy	13	0.1413	7.64e-10	1.09e-08
KEGG_ARRHYTHMOGENIC_RIGHT_VENTRICULAR_CARDIOMYOPATHY_ARVC	76	Arrhythmogenic right ventricular cardiomyopathy (ARVC)	12	0.1579	9.21e-10	1.22e-08
KEGG_VASCULAR_SMOOTH_MUSCLE_CONTRACTION	115	Vascular smooth muscle contraction	14	0.1217	1.28e-09	1.58e-08
KEGG_REGULATION_OF_ACTIN_CYTOSKELETON	216	Regulation of actin cytoskeleton	18	0.0833	2.97e-09	3.45e-08
KEGG_MTOR_SIGNALING_PATHWAY	52	mTOR signaling pathway	10	0.1923	3.16e-09	3.46e-08
KEGG_LONG_TERM_DEPRESSION	70	Long-term depression	11	0.1571	4.88e-09	4.78e-08
KEGG_RENAL_CELL_CARCINOMA	70	Renal cell carcinoma	11	0.1571	4.88e-09	4.78e-08
KEGG_WNT_SIGNALING_PATHWAY	151	Wnt signaling pathway	15	0.0993	5.7e-09	5.3e-08
KEGG_ADHERENS_JUNCTION	75	Adherens junction	11	0.1467	1.04e-08	9.17e-08
KEGG_COLORECTAL_CANCER	62	Colorectal cancer	10	0.1613	1.89e-08	1.6e-07
KEGG_SMALL_CELL_LUNG_CANCER	84	Small cell lung cancer	11	0.131	3.5e-08	2.83e-07
KEGG_AXON_GUIDANCE	129	Axon guidance	13	0.1008	4.96e-08	3.77e-07
KEGG_ERBB_SIGNALING_PATHWAY	87	ErbB signaling pathway	11	0.1264	5.07e-08	3.77e-07
KEGG_NON_SMALL_CELL_LUNG_CANCER	54	Non-small cell lung cancer	9	0.1667	7.27e-08	5.2e-07
KEGG_ENDOCYTOSIS	183	Endocytosis	15	0.082	7.61e-08	5.24e-07
KEGG_UBIQUITIN_MEDIATED_PROTEOLYSIS	138	Ubiquitin mediated proteolysis	13	0.0942	1.11e-07	7.35e-07
KEGG_THYROID_CANCER	29	Thyroid cancer	7	0.2414	1.43e-07	9.19e-07
KEGG_ACUTE_MYELOID_LEUKEMIA	60	Acute myeloid leukemia	9	0.15	1.87e-07	1.16e-06
KEGG_LYSINE_DEGRADATION	44	Lysine degradation	8	0.1818	1.93e-07	1.16e-06
KEGG_TYPE_II_DIABETES_MELLITUS	47	Type II diabetes mellitus	8	0.1702	3.29e-07	1.91e-06
KEGG_ECM_RECEPTOR_INTERACTION	84	ECM-receptor interaction	10	0.119	3.66e-07	2.06e-06
KEGG_HYPERTROPHIC_CARDIOMYOPATHY_HCM	85	Hypertrophic cardiomyopathy (HCM)	10	0.1176	4.09e-07	2.24e-06
KEGG_ALZHEIMERS_DISEASE	169	Alzheimer's disease	13	0.0769	1.15e-06	6.1e-06
KEGG_TRYPTOPHAN_METABOLISM	40	Tryptophan metabolism	7	0.175	1.49e-06	7.71e-06
KEGG_GNRH_SIGNALING_PATHWAY	101	GnRH signaling pathway	10	0.099	2.05e-06	1.01e-05
KEGG_ALDOSTERONE_REGULATED_SODIUM_REABSORPTION	42	Aldosterone-regulated sodium reabsorption	7	0.1667	2.11e-06	1.01e-05
KEGG_TYROSINE_METABOLISM	42	Tyrosine metabolism	7	0.1667	2.11e-06	1.01e-05
KEGG_GLIOMA	65	Glioma	8	0.1231	4.21e-06	1.96e-05
KEGG_PHENYLALANINE_METABOLISM	18	Phenylalanine metabolism	5	0.2778	4.38e-06	1.99e-05
KEGG_MELANOMA	71	Melanoma	8	0.1127	8.24e-06	3.61e-05
KEGG_LEUKOCYTE_TRANSENDOTHELIAL_MIGRATION	118	Leukocyte transendothelial migration	10	0.0847	8.35e-06	3.61e-05
KEGG_CHRONIC_MYELOID_LEUKEMIA	73	Chronic myeloid leukemia	8	0.1096	1.02e-05	4.29e-05
KEGG_AMYOTROPHIC_LATERAL_SCLEROSIS_ALS	53	Amyotrophic lateral sclerosis (ALS)	7	0.1321	1.05e-05	4.34e-05
KEGG_ARGININE_AND_PROLINE_METABOLISM	54	Arginine and proline metabolism	7	0.1296	1.19e-05	4.82e-05
KEGG_B_CELL_RECEPTOR_SIGNALING_PATHWAY	75	B cell receptor signaling pathway	8	0.1067	1.24e-05	4.92e-05
KEGG_HUNTINGTONS_DISEASE	185	Huntington's disease	12	0.0649	1.68e-05	6.51e-05
KEGG_CHEMOKINE_SIGNALING_PATHWAY	190	Chemokine signaling pathway	12	0.0632	2.19e-05	8.32e-05
KEGG_BLADDER_CANCER	42	Bladder cancer	6	0.1429	2.87e-05	0.000107
Gene/Gene Set Overlap Matrix
Entrez Gene Id	Gene Symbol	Gene Description	KEGG_CALCIUM_SIGNALING_PATHWAY	KEGG_NEUROACTIVE_LIGAND_RECEPTOR_INTERACTION	KEGG_PATHWAYS_IN_CANCER	KEGG_LONG_TERM_POTENTIATION	KEGG_PROSTATE_CANCER	KEGG_MELANOGENESIS	KEGG_FOCAL_ADHESION	KEGG_NEUROTROPHIN_SIGNALING_PATHWAY	KEGG_ENDOMETRIAL_CANCER	KEGG_GAP_JUNCTION	KEGG_MAPK_SIGNALING_PATHWAY	KEGG_CELL_ADHESION_MOLECULES_CAMS	KEGG_DILATED_CARDIOMYOPATHY	KEGG_ARRHYTHMOGENIC_RIGHT_VENTRICULAR_CARDIOMYOPATHY_ARVC	KEGG_VASCULAR_SMOOTH_MUSCLE_CONTRACTION	KEGG_REGULATION_OF_ACTIN_CYTOSKELETON	KEGG_MTOR_SIGNALING_PATHWAY	KEGG_LONG_TERM_DEPRESSION	KEGG_RENAL_CELL_CARCINOMA	KEGG_WNT_SIGNALING_PATHWAY	KEGG_ADHERENS_JUNCTION	KEGG_COLORECTAL_CANCER	KEGG_SMALL_CELL_LUNG_CANCER	KEGG_AXON_GUIDANCE	KEGG_ERBB_SIGNALING_PATHWAY	KEGG_NON_SMALL_CELL_LUNG_CANCER	KEGG_ENDOCYTOSIS	KEGG_UBIQUITIN_MEDIATED_PROTEOLYSIS	KEGG_THYROID_CANCER	KEGG_ACUTE_MYELOID_LEUKEMIA	KEGG_LYSINE_DEGRADATION	KEGG_TYPE_II_DIABETES_MELLITUS	KEGG_ECM_RECEPTOR_INTERACTION	KEGG_HYPERTROPHIC_CARDIOMYOPATHY_HCM	KEGG_ALZHEIMERS_DISEASE	KEGG_TRYPTOPHAN_METABOLISM	KEGG_GNRH_SIGNALING_PATHWAY	KEGG_ALDOSTERONE_REGULATED_SODIUM_REABSORPTION	KEGG_TYROSINE_METABOLISM	KEGG_GLIOMA	KEGG_PHENYLALANINE_METABOLISM	KEGG_MELANOMA	KEGG_LEUKOCYTE_TRANSENDOTHELIAL_MIGRATION	KEGG_CHRONIC_MYELOID_LEUKEMIA	KEGG_AMYOTROPHIC_LATERAL_SCLEROSIS_ALS	KEGG_ARGININE_AND_PROLINE_METABOLISM	KEGG_B_CELL_RECEPTOR_SIGNALING_PATHWAY
2915	GRM5	glutamate receptor, metabotropic 5	KEGG_CALCIUM_SIGNALING_PATHWAY	KEGG_NEUROACTIVE_LIGAND_RECEPTOR_INTERACTION		KEGG_LONG_TERM_POTENTIATION						KEGG_GAP_JUNCTION								KEGG_LONG_TERM_DEPRESSION
2911	GRM1	glutamate receptor, metabotropic 1	KEGG_CALCIUM_SIGNALING_PATHWAY	KEGG_NEUROACTIVE_LIGAND_RECEPTOR_INTERACTION		KEGG_LONG_TERM_POTENTIATION						KEGG_GAP_JUNCTION								KEGG_LONG_TERM_DEPRESSION
2902	GRIN1	glutamate receptor, ionotropic, N-methyl D-aspartate 1	KEGG_CALCIUM_SIGNALING_PATHWAY	KEGG_NEUROACTIVE_LIGAND_RECEPTOR_INTERACTION		KEGG_LONG_TERM_POTENTIATION																															KEGG_ALZHEIMERS_DISEASE										KEGG_AMYOTROPHIC_LATERAL_SCLEROSIS_ALS
2903	GRIN2A	glutamate receptor, ionotropic, N-methyl D-aspartate 2A	KEGG_CALCIUM_SIGNALING_PATHWAY	KEGG_NEUROACTIVE_LIGAND_RECEPTOR_INTERACTION		KEGG_LONG_TERM_POTENTIATION																															KEGG_ALZHEIMERS_DISEASE										KEGG_AMYOTROPHIC_LATERAL_SCLEROSIS_ALS
1812	DRD1	dopamine receptor D1	KEGG_CALCIUM_SIGNALING_PATHWAY	KEGG_NEUROACTIVE_LIGAND_RECEPTOR_INTERACTION								KEGG_GAP_JUNCTION
3356	HTR2A	5-hydroxytryptamine (serotonin) receptor 2A	KEGG_CALCIUM_SIGNALING_PATHWAY	KEGG_NEUROACTIVE_LIGAND_RECEPTOR_INTERACTION								KEGG_GAP_JUNCTION
135	ADORA2A	adenosine A2a receptor	KEGG_CALCIUM_SIGNALING_PATHWAY	KEGG_NEUROACTIVE_LIGAND_RECEPTOR_INTERACTION													KEGG_VASCULAR_SMOOTH_MUSCLE_CONTRACTION
552	AVPR1A	arginine vasopressin receptor 1A	KEGG_CALCIUM_SIGNALING_PATHWAY	KEGG_NEUROACTIVE_LIGAND_RECEPTOR_INTERACTION													KEGG_VASCULAR_SMOOTH_MUSCLE_CONTRACTION
1131	CHRM3	cholinergic receptor, muscarinic 3	KEGG_CALCIUM_SIGNALING_PATHWAY	KEGG_NEUROACTIVE_LIGAND_RECEPTOR_INTERACTION														KEGG_REGULATION_OF_ACTIN_CYTOSKELETON
154	ADRB2	adrenergic, beta-2-, receptor, surface	KEGG_CALCIUM_SIGNALING_PATHWAY	KEGG_NEUROACTIVE_LIGAND_RECEPTOR_INTERACTION																									KEGG_ENDOCYTOSIS
1139	CHRNA7	cholinergic receptor, nicotinic, alpha 7	KEGG_CALCIUM_SIGNALING_PATHWAY	KEGG_NEUROACTIVE_LIGAND_RECEPTOR_INTERACTION
2925	GRPR	gastrin-releasing peptide receptor	KEGG_CALCIUM_SIGNALING_PATHWAY	KEGG_NEUROACTIVE_LIGAND_RECEPTOR_INTERACTION
3363	HTR7	5-hydroxytryptamine (serotonin) receptor 7 (adenylate cyclase-coupled)	KEGG_CALCIUM_SIGNALING_PATHWAY	KEGG_NEUROACTIVE_LIGAND_RECEPTOR_INTERACTION
5021	OXTR	oxytocin receptor	KEGG_CALCIUM_SIGNALING_PATHWAY	KEGG_NEUROACTIVE_LIGAND_RECEPTOR_INTERACTION
5025	P2RX4	purinergic receptor P2X, ligand-gated ion channel, 4	KEGG_CALCIUM_SIGNALING_PATHWAY	KEGG_NEUROACTIVE_LIGAND_RECEPTOR_INTERACTION
5733	PTGER3	prostaglandin E receptor 3 (subtype EP3)	KEGG_CALCIUM_SIGNALING_PATHWAY	KEGG_NEUROACTIVE_LIGAND_RECEPTOR_INTERACTION
5579	PRKCB	protein kinase C, beta	KEGG_CALCIUM_SIGNALING_PATHWAY		KEGG_PATHWAYS_IN_CANCER	KEGG_LONG_TERM_POTENTIATION		KEGG_MELANOGENESIS	KEGG_FOCAL_ADHESION			KEGG_GAP_JUNCTION	KEGG_MAPK_SIGNALING_PATHWAY				KEGG_VASCULAR_SMOOTH_MUSCLE_CONTRACTION			KEGG_LONG_TERM_DEPRESSION		KEGG_WNT_SIGNALING_PATHWAY					KEGG_ERBB_SIGNALING_PATHWAY	KEGG_NON_SMALL_CELL_LUNG_CANCER											KEGG_GNRH_SIGNALING_PATHWAY	KEGG_ALDOSTERONE_REGULATED_SODIUM_REABSORPTION		KEGG_GLIOMA			KEGG_LEUKOCYTE_TRANSENDOTHELIAL_MIGRATION				KEGG_B_CELL_RECEPTOR_SIGNALING_PATHWAY
4843	NOS2	nitric oxide synthase 2, inducible	KEGG_CALCIUM_SIGNALING_PATHWAY		KEGG_PATHWAYS_IN_CANCER																				KEGG_SMALL_CELL_LUNG_CANCER																							KEGG_ARGININE_AND_PROLINE_METABOLISM
23236	PLCB1	phospholipase C, beta 1 (phosphoinositide-specific)	KEGG_CALCIUM_SIGNALING_PATHWAY			KEGG_LONG_TERM_POTENTIATION		KEGG_MELANOGENESIS				KEGG_GAP_JUNCTION					KEGG_VASCULAR_SMOOTH_MUSCLE_CONTRACTION			KEGG_LONG_TERM_DEPRESSION		KEGG_WNT_SIGNALING_PATHWAY															KEGG_ALZHEIMERS_DISEASE		KEGG_GNRH_SIGNALING_PATHWAY
814	CAMK4	calcium/calmodulin-dependent protein kinase IV	KEGG_CALCIUM_SIGNALING_PATHWAY			KEGG_LONG_TERM_POTENTIATION				KEGG_NEUROTROPHIN_SIGNALING_PATHWAY
775	CACNA1C	calcium channel, voltage-dependent, L type, alpha 1C subunit	KEGG_CALCIUM_SIGNALING_PATHWAY			KEGG_LONG_TERM_POTENTIATION							KEGG_MAPK_SIGNALING_PATHWAY		KEGG_DILATED_CARDIOMYOPATHY	KEGG_ARRHYTHMOGENIC_RIGHT_VENTRICULAR_CARDIOMYOPATHY_ARVC	KEGG_VASCULAR_SMOOTH_MUSCLE_CONTRACTION																	KEGG_TYPE_II_DIABETES_MELLITUS		KEGG_HYPERTROPHIC_CARDIOMYOPATHY_HCM	KEGG_ALZHEIMERS_DISEASE		KEGG_GNRH_SIGNALING_PATHWAY
2778	GNAS	GNAS complex locus	KEGG_CALCIUM_SIGNALING_PATHWAY					KEGG_MELANOGENESIS				KEGG_GAP_JUNCTION			KEGG_DILATED_CARDIOMYOPATHY		KEGG_VASCULAR_SMOOTH_MUSCLE_CONTRACTION			KEGG_LONG_TERM_DEPRESSION																			KEGG_GNRH_SIGNALING_PATHWAY
776	CACNA1D	calcium channel, voltage-dependent, L type, alpha 1D subunit	KEGG_CALCIUM_SIGNALING_PATHWAY										KEGG_MAPK_SIGNALING_PATHWAY		KEGG_DILATED_CARDIOMYOPATHY	KEGG_ARRHYTHMOGENIC_RIGHT_VENTRICULAR_CARDIOMYOPATHY_ARVC	KEGG_VASCULAR_SMOOTH_MUSCLE_CONTRACTION																	KEGG_TYPE_II_DIABETES_MELLITUS		KEGG_HYPERTROPHIC_CARDIOMYOPATHY_HCM	KEGG_ALZHEIMERS_DISEASE		KEGG_GNRH_SIGNALING_PATHWAY
778	CACNA1F	calcium channel, voltage-dependent, L type, alpha 1F subunit	KEGG_CALCIUM_SIGNALING_PATHWAY										KEGG_MAPK_SIGNALING_PATHWAY		KEGG_DILATED_CARDIOMYOPATHY	KEGG_ARRHYTHMOGENIC_RIGHT_VENTRICULAR_CARDIOMYOPATHY_ARVC	KEGG_VASCULAR_SMOOTH_MUSCLE_CONTRACTION																			KEGG_HYPERTROPHIC_CARDIOMYOPATHY_HCM	KEGG_ALZHEIMERS_DISEASE		KEGG_GNRH_SIGNALING_PATHWAY
774	CACNA1B	calcium channel, voltage-dependent, N type, alpha 1B subunit	KEGG_CALCIUM_SIGNALING_PATHWAY										KEGG_MAPK_SIGNALING_PATHWAY																					KEGG_TYPE_II_DIABETES_MELLITUS
8913	CACNA1G	calcium channel, voltage-dependent, T type, alpha 1G subunit	KEGG_CALCIUM_SIGNALING_PATHWAY										KEGG_MAPK_SIGNALING_PATHWAY																					KEGG_TYPE_II_DIABETES_MELLITUS
8911	CACNA1I	calcium channel, voltage-dependent, T type, alpha 1I subunit	KEGG_CALCIUM_SIGNALING_PATHWAY										KEGG_MAPK_SIGNALING_PATHWAY
8912	CACNA1H	calcium channel, voltage-dependent, T type, alpha 1H subunit	KEGG_CALCIUM_SIGNALING_PATHWAY										KEGG_MAPK_SIGNALING_PATHWAY
5350	PLN	phospholamban	KEGG_CALCIUM_SIGNALING_PATHWAY												KEGG_DILATED_CARDIOMYOPATHY
2066	ERBB4	v-erb-a erythroblastic leukemia viral oncogene homolog 4 (avian)	KEGG_CALCIUM_SIGNALING_PATHWAY																								KEGG_ERBB_SIGNALING_PATHWAY		KEGG_ENDOCYTOSIS
952	CD38	CD38 molecule	KEGG_CALCIUM_SIGNALING_PATHWAY
5137	PDE1C	phosphodiesterase 1C, calmodulin-dependent 70kDa	KEGG_CALCIUM_SIGNALING_PATHWAY
5333	PLCD1	phospholipase C, delta 1	KEGG_CALCIUM_SIGNALING_PATHWAY
491	ATP2B2	ATPase, Ca++ transporting, plasma membrane 2	KEGG_CALCIUM_SIGNALING_PATHWAY
9630	GNA14	guanine nucleotide binding protein (G protein), alpha 14	KEGG_CALCIUM_SIGNALING_PATHWAY
2904	GRIN2B	glutamate receptor, ionotropic, N-methyl D-aspartate 2B		KEGG_NEUROACTIVE_LIGAND_RECEPTOR_INTERACTION		KEGG_LONG_TERM_POTENTIATION																															KEGG_ALZHEIMERS_DISEASE										KEGG_AMYOTROPHIC_LATERAL_SCLEROSIS_ALS
1813	DRD2	dopamine receptor D2		KEGG_NEUROACTIVE_LIGAND_RECEPTOR_INTERACTION								KEGG_GAP_JUNCTION
2895	GRID2	glutamate receptor, ionotropic, delta 2		KEGG_NEUROACTIVE_LIGAND_RECEPTOR_INTERACTION																KEGG_LONG_TERM_DEPRESSION
3952	LEP	leptin		KEGG_NEUROACTIVE_LIGAND_RECEPTOR_INTERACTION
2914	GRM4	glutamate receptor, metabotropic 4		KEGG_NEUROACTIVE_LIGAND_RECEPTOR_INTERACTION
186	AGTR2	angiotensin II receptor, type 2		KEGG_NEUROACTIVE_LIGAND_RECEPTOR_INTERACTION
1142	CHRNB3	cholinergic receptor, nicotinic, beta 3		KEGG_NEUROACTIVE_LIGAND_RECEPTOR_INTERACTION
1268	CNR1	cannabinoid receptor 1 (brain)		KEGG_NEUROACTIVE_LIGAND_RECEPTOR_INTERACTION
1269	CNR2	cannabinoid receptor 2 (macrophage)		KEGG_NEUROACTIVE_LIGAND_RECEPTOR_INTERACTION
140	ADORA3	adenosine A3 receptor		KEGG_NEUROACTIVE_LIGAND_RECEPTOR_INTERACTION
1814	DRD3	dopamine receptor D3		KEGG_NEUROACTIVE_LIGAND_RECEPTOR_INTERACTION
2554	GABRA1	gamma-aminobutyric acid (GABA) A receptor, alpha 1		KEGG_NEUROACTIVE_LIGAND_RECEPTOR_INTERACTION
2556	GABRA3	gamma-aminobutyric acid (GABA) A receptor, alpha 3		KEGG_NEUROACTIVE_LIGAND_RECEPTOR_INTERACTION
2557	GABRA4	gamma-aminobutyric acid (GABA) A receptor, alpha 4		KEGG_NEUROACTIVE_LIGAND_RECEPTOR_INTERACTION
2560	GABRB1	gamma-aminobutyric acid (GABA) A receptor, beta 1		KEGG_NEUROACTIVE_LIGAND_RECEPTOR_INTERACTION
2562	GABRB3	gamma-aminobutyric acid (GABA) A receptor, beta 3		KEGG_NEUROACTIVE_LIGAND_RECEPTOR_INTERACTION
2742	GLRA2	glycine receptor, alpha 2		KEGG_NEUROACTIVE_LIGAND_RECEPTOR_INTERACTION
2894	GRID1	glutamate receptor, ionotropic, delta 1		KEGG_NEUROACTIVE_LIGAND_RECEPTOR_INTERACTION
2898	GRIK2	glutamate receptor, ionotropic, kainate 2		KEGG_NEUROACTIVE_LIGAND_RECEPTOR_INTERACTION
2918	GRM8	glutamate receptor, metabotropic 8		KEGG_NEUROACTIVE_LIGAND_RECEPTOR_INTERACTION
3351	HTR1B	5-hydroxytryptamine (serotonin) receptor 1B		KEGG_NEUROACTIVE_LIGAND_RECEPTOR_INTERACTION
4160	MC4R	melanocortin 4 receptor		KEGG_NEUROACTIVE_LIGAND_RECEPTOR_INTERACTION
4988	OPRM1	opioid receptor, mu 1		KEGG_NEUROACTIVE_LIGAND_RECEPTOR_INTERACTION
55879	GABRQ	gamma-aminobutyric acid (GABA) receptor, theta		KEGG_NEUROACTIVE_LIGAND_RECEPTOR_INTERACTION
7067	THRA	thyroid hormone receptor, alpha		KEGG_NEUROACTIVE_LIGAND_RECEPTOR_INTERACTION
5594	MAPK1	mitogen-activated protein kinase 1			KEGG_PATHWAYS_IN_CANCER	KEGG_LONG_TERM_POTENTIATION	KEGG_PROSTATE_CANCER	KEGG_MELANOGENESIS	KEGG_FOCAL_ADHESION	KEGG_NEUROTROPHIN_SIGNALING_PATHWAY	KEGG_ENDOMETRIAL_CANCER	KEGG_GAP_JUNCTION	KEGG_MAPK_SIGNALING_PATHWAY				KEGG_VASCULAR_SMOOTH_MUSCLE_CONTRACTION	KEGG_REGULATION_OF_ACTIN_CYTOSKELETON	KEGG_MTOR_SIGNALING_PATHWAY	KEGG_LONG_TERM_DEPRESSION	KEGG_RENAL_CELL_CARCINOMA		KEGG_ADHERENS_JUNCTION	KEGG_COLORECTAL_CANCER		KEGG_AXON_GUIDANCE	KEGG_ERBB_SIGNALING_PATHWAY	KEGG_NON_SMALL_CELL_LUNG_CANCER			KEGG_THYROID_CANCER	KEGG_ACUTE_MYELOID_LEUKEMIA		KEGG_TYPE_II_DIABETES_MELLITUS			KEGG_ALZHEIMERS_DISEASE		KEGG_GNRH_SIGNALING_PATHWAY	KEGG_ALDOSTERONE_REGULATED_SODIUM_REABSORPTION		KEGG_GLIOMA		KEGG_MELANOMA		KEGG_CHRONIC_MYELOID_LEUKEMIA			KEGG_B_CELL_RECEPTOR_SIGNALING_PATHWAY
5595	MAPK3	mitogen-activated protein kinase 3			KEGG_PATHWAYS_IN_CANCER	KEGG_LONG_TERM_POTENTIATION	KEGG_PROSTATE_CANCER	KEGG_MELANOGENESIS	KEGG_FOCAL_ADHESION	KEGG_NEUROTROPHIN_SIGNALING_PATHWAY	KEGG_ENDOMETRIAL_CANCER	KEGG_GAP_JUNCTION	KEGG_MAPK_SIGNALING_PATHWAY				KEGG_VASCULAR_SMOOTH_MUSCLE_CONTRACTION	KEGG_REGULATION_OF_ACTIN_CYTOSKELETON	KEGG_MTOR_SIGNALING_PATHWAY	KEGG_LONG_TERM_DEPRESSION	KEGG_RENAL_CELL_CARCINOMA		KEGG_ADHERENS_JUNCTION	KEGG_COLORECTAL_CANCER		KEGG_AXON_GUIDANCE	KEGG_ERBB_SIGNALING_PATHWAY	KEGG_NON_SMALL_CELL_LUNG_CANCER			KEGG_THYROID_CANCER	KEGG_ACUTE_MYELOID_LEUKEMIA		KEGG_TYPE_II_DIABETES_MELLITUS			KEGG_ALZHEIMERS_DISEASE		KEGG_GNRH_SIGNALING_PATHWAY	KEGG_ALDOSTERONE_REGULATED_SODIUM_REABSORPTION		KEGG_GLIOMA		KEGG_MELANOMA		KEGG_CHRONIC_MYELOID_LEUKEMIA			KEGG_B_CELL_RECEPTOR_SIGNALING_PATHWAY
3265	HRAS	v-Ha-ras Harvey rat sarcoma viral oncogene homolog			KEGG_PATHWAYS_IN_CANCER	KEGG_LONG_TERM_POTENTIATION	KEGG_PROSTATE_CANCER	KEGG_MELANOGENESIS	KEGG_FOCAL_ADHESION	KEGG_NEUROTROPHIN_SIGNALING_PATHWAY	KEGG_ENDOMETRIAL_CANCER	KEGG_GAP_JUNCTION	KEGG_MAPK_SIGNALING_PATHWAY					KEGG_REGULATION_OF_ACTIN_CYTOSKELETON		KEGG_LONG_TERM_DEPRESSION	KEGG_RENAL_CELL_CARCINOMA					KEGG_AXON_GUIDANCE	KEGG_ERBB_SIGNALING_PATHWAY	KEGG_NON_SMALL_CELL_LUNG_CANCER	KEGG_ENDOCYTOSIS		KEGG_THYROID_CANCER	KEGG_ACUTE_MYELOID_LEUKEMIA							KEGG_GNRH_SIGNALING_PATHWAY			KEGG_GLIOMA		KEGG_MELANOMA		KEGG_CHRONIC_MYELOID_LEUKEMIA			KEGG_B_CELL_RECEPTOR_SIGNALING_PATHWAY
1387	CREBBP	CREB binding protein			KEGG_PATHWAYS_IN_CANCER	KEGG_LONG_TERM_POTENTIATION	KEGG_PROSTATE_CANCER	KEGG_MELANOGENESIS													KEGG_RENAL_CELL_CARCINOMA	KEGG_WNT_SIGNALING_PATHWAY	KEGG_ADHERENS_JUNCTION
2033	EP300	E1A binding protein p300			KEGG_PATHWAYS_IN_CANCER	KEGG_LONG_TERM_POTENTIATION	KEGG_PROSTATE_CANCER	KEGG_MELANOGENESIS													KEGG_RENAL_CELL_CARCINOMA	KEGG_WNT_SIGNALING_PATHWAY	KEGG_ADHERENS_JUNCTION
673	BRAF	v-raf murine sarcoma viral oncogene homolog B1			KEGG_PATHWAYS_IN_CANCER	KEGG_LONG_TERM_POTENTIATION	KEGG_PROSTATE_CANCER		KEGG_FOCAL_ADHESION	KEGG_NEUROTROPHIN_SIGNALING_PATHWAY	KEGG_ENDOMETRIAL_CANCER		KEGG_MAPK_SIGNALING_PATHWAY				KEGG_VASCULAR_SMOOTH_MUSCLE_CONTRACTION	KEGG_REGULATION_OF_ACTIN_CYTOSKELETON	KEGG_MTOR_SIGNALING_PATHWAY	KEGG_LONG_TERM_DEPRESSION	KEGG_RENAL_CELL_CARCINOMA			KEGG_COLORECTAL_CANCER			KEGG_ERBB_SIGNALING_PATHWAY	KEGG_NON_SMALL_CELL_LUNG_CANCER			KEGG_THYROID_CANCER	KEGG_ACUTE_MYELOID_LEUKEMIA										KEGG_GLIOMA		KEGG_MELANOMA		KEGG_CHRONIC_MYELOID_LEUKEMIA
2932	GSK3B	glycogen synthase kinase 3 beta			KEGG_PATHWAYS_IN_CANCER		KEGG_PROSTATE_CANCER	KEGG_MELANOGENESIS	KEGG_FOCAL_ADHESION	KEGG_NEUROTROPHIN_SIGNALING_PATHWAY	KEGG_ENDOMETRIAL_CANCER											KEGG_WNT_SIGNALING_PATHWAY		KEGG_COLORECTAL_CANCER		KEGG_AXON_GUIDANCE	KEGG_ERBB_SIGNALING_PATHWAY										KEGG_ALZHEIMERS_DISEASE												KEGG_B_CELL_RECEPTOR_SIGNALING_PATHWAY
1499	CTNNB1	catenin (cadherin-associated protein), beta 1, 88kDa			KEGG_PATHWAYS_IN_CANCER		KEGG_PROSTATE_CANCER	KEGG_MELANOGENESIS	KEGG_FOCAL_ADHESION		KEGG_ENDOMETRIAL_CANCER					KEGG_ARRHYTHMOGENIC_RIGHT_VENTRICULAR_CARDIOMYOPATHY_ARVC						KEGG_WNT_SIGNALING_PATHWAY	KEGG_ADHERENS_JUNCTION	KEGG_COLORECTAL_CANCER							KEGG_THYROID_CANCER														KEGG_LEUKOCYTE_TRANSENDOTHELIAL_MIGRATION
6934	TCF7L2	transcription factor 7-like 2 (T-cell specific, HMG-box)			KEGG_PATHWAYS_IN_CANCER		KEGG_PROSTATE_CANCER	KEGG_MELANOGENESIS			KEGG_ENDOMETRIAL_CANCER					KEGG_ARRHYTHMOGENIC_RIGHT_VENTRICULAR_CARDIOMYOPATHY_ARVC						KEGG_WNT_SIGNALING_PATHWAY	KEGG_ADHERENS_JUNCTION	KEGG_COLORECTAL_CANCER							KEGG_THYROID_CANCER	KEGG_ACUTE_MYELOID_LEUKEMIA
5294	PIK3CG	phosphoinositide-3-kinase, catalytic, gamma polypeptide			KEGG_PATHWAYS_IN_CANCER		KEGG_PROSTATE_CANCER		KEGG_FOCAL_ADHESION	KEGG_NEUROTROPHIN_SIGNALING_PATHWAY	KEGG_ENDOMETRIAL_CANCER							KEGG_REGULATION_OF_ACTIN_CYTOSKELETON	KEGG_MTOR_SIGNALING_PATHWAY		KEGG_RENAL_CELL_CARCINOMA			KEGG_COLORECTAL_CANCER	KEGG_SMALL_CELL_LUNG_CANCER		KEGG_ERBB_SIGNALING_PATHWAY	KEGG_NON_SMALL_CELL_LUNG_CANCER				KEGG_ACUTE_MYELOID_LEUKEMIA		KEGG_TYPE_II_DIABETES_MELLITUS						KEGG_ALDOSTERONE_REGULATED_SODIUM_REABSORPTION		KEGG_GLIOMA		KEGG_MELANOMA	KEGG_LEUKOCYTE_TRANSENDOTHELIAL_MIGRATION	KEGG_CHRONIC_MYELOID_LEUKEMIA			KEGG_B_CELL_RECEPTOR_SIGNALING_PATHWAY
5296	PIK3R2	phosphoinositide-3-kinase, regulatory subunit 2 (beta)			KEGG_PATHWAYS_IN_CANCER		KEGG_PROSTATE_CANCER		KEGG_FOCAL_ADHESION	KEGG_NEUROTROPHIN_SIGNALING_PATHWAY	KEGG_ENDOMETRIAL_CANCER							KEGG_REGULATION_OF_ACTIN_CYTOSKELETON	KEGG_MTOR_SIGNALING_PATHWAY		KEGG_RENAL_CELL_CARCINOMA			KEGG_COLORECTAL_CANCER	KEGG_SMALL_CELL_LUNG_CANCER		KEGG_ERBB_SIGNALING_PATHWAY	KEGG_NON_SMALL_CELL_LUNG_CANCER				KEGG_ACUTE_MYELOID_LEUKEMIA		KEGG_TYPE_II_DIABETES_MELLITUS						KEGG_ALDOSTERONE_REGULATED_SODIUM_REABSORPTION		KEGG_GLIOMA		KEGG_MELANOMA	KEGG_LEUKOCYTE_TRANSENDOTHELIAL_MIGRATION	KEGG_CHRONIC_MYELOID_LEUKEMIA			KEGG_B_CELL_RECEPTOR_SIGNALING_PATHWAY
596	BCL2	B-cell CLL/lymphoma 2			KEGG_PATHWAYS_IN_CANCER		KEGG_PROSTATE_CANCER		KEGG_FOCAL_ADHESION	KEGG_NEUROTROPHIN_SIGNALING_PATHWAY														KEGG_COLORECTAL_CANCER	KEGG_SMALL_CELL_LUNG_CANCER																						KEGG_AMYOTROPHIC_LATERAL_SCLEROSIS_ALS
5728	PTEN	phosphatase and tensin homolog			KEGG_PATHWAYS_IN_CANCER		KEGG_PROSTATE_CANCER		KEGG_FOCAL_ADHESION		KEGG_ENDOMETRIAL_CANCER														KEGG_SMALL_CELL_LUNG_CANCER																	KEGG_GLIOMA		KEGG_MELANOMA
1027	CDKN1B	cyclin-dependent kinase inhibitor 1B (p27, Kip1)			KEGG_PATHWAYS_IN_CANCER		KEGG_PROSTATE_CANCER																		KEGG_SMALL_CELL_LUNG_CANCER		KEGG_ERBB_SIGNALING_PATHWAY																			KEGG_CHRONIC_MYELOID_LEUKEMIA
367	AR	androgen receptor			KEGG_PATHWAYS_IN_CANCER		KEGG_PROSTATE_CANCER
7471	WNT1	wingless-type MMTV integration site family, member 1			KEGG_PATHWAYS_IN_CANCER			KEGG_MELANOGENESIS														KEGG_WNT_SIGNALING_PATHWAY
7472	WNT2	wingless-type MMTV integration site family member 2			KEGG_PATHWAYS_IN_CANCER			KEGG_MELANOGENESIS														KEGG_WNT_SIGNALING_PATHWAY
3815	KIT	v-kit Hardy-Zuckerman 4 feline sarcoma viral oncogene homolog			KEGG_PATHWAYS_IN_CANCER			KEGG_MELANOGENESIS																					KEGG_ENDOCYTOSIS			KEGG_ACUTE_MYELOID_LEUKEMIA
4233	MET	met proto-oncogene (hepatocyte growth factor receptor)			KEGG_PATHWAYS_IN_CANCER				KEGG_FOCAL_ADHESION												KEGG_RENAL_CELL_CARCINOMA		KEGG_ADHERENS_JUNCTION			KEGG_AXON_GUIDANCE			KEGG_ENDOCYTOSIS															KEGG_MELANOMA
10319	LAMC3	laminin, gamma 3			KEGG_PATHWAYS_IN_CANCER				KEGG_FOCAL_ADHESION																KEGG_SMALL_CELL_LUNG_CANCER										KEGG_ECM_RECEPTOR_INTERACTION
284217	LAMA1	laminin, alpha 1			KEGG_PATHWAYS_IN_CANCER				KEGG_FOCAL_ADHESION																KEGG_SMALL_CELL_LUNG_CANCER										KEGG_ECM_RECEPTOR_INTERACTION
3912	LAMB1	laminin, beta 1			KEGG_PATHWAYS_IN_CANCER				KEGG_FOCAL_ADHESION																KEGG_SMALL_CELL_LUNG_CANCER										KEGG_ECM_RECEPTOR_INTERACTION
4914	NTRK1	neurotrophic tyrosine kinase, receptor, type 1			KEGG_PATHWAYS_IN_CANCER					KEGG_NEUROTROPHIN_SIGNALING_PATHWAY			KEGG_MAPK_SIGNALING_PATHWAY																KEGG_ENDOCYTOSIS		KEGG_THYROID_CANCER
29119	CTNNA3	catenin (cadherin-associated protein), alpha 3			KEGG_PATHWAYS_IN_CANCER						KEGG_ENDOMETRIAL_CANCER					KEGG_ARRHYTHMOGENIC_RIGHT_VENTRICULAR_CARDIOMYOPATHY_ARVC							KEGG_ADHERENS_JUNCTION																						KEGG_LEUKOCYTE_TRANSENDOTHELIAL_MIGRATION
324	APC	adenomatous polyposis coli			KEGG_PATHWAYS_IN_CANCER						KEGG_ENDOMETRIAL_CANCER							KEGG_REGULATION_OF_ACTIN_CYTOSKELETON				KEGG_WNT_SIGNALING_PATHWAY		KEGG_COLORECTAL_CANCER
9915	ARNT2	aryl-hydrocarbon receptor nuclear translocator 2			KEGG_PATHWAYS_IN_CANCER																KEGG_RENAL_CELL_CARCINOMA
5743	PTGS2	prostaglandin-endoperoxide synthase 2 (prostaglandin G/H synthase and cyclooxygenase)			KEGG_PATHWAYS_IN_CANCER																				KEGG_SMALL_CELL_LUNG_CANCER
83593	RASSF5	Ras association (RalGDS/AF-6) domain family member 5			KEGG_PATHWAYS_IN_CANCER																							KEGG_NON_SMALL_CELL_LUNG_CANCER																	KEGG_LEUKOCYTE_TRANSENDOTHELIAL_MIGRATION
7704	ZBTB16	zinc finger and BTB domain containing 16			KEGG_PATHWAYS_IN_CANCER																											KEGG_ACUTE_MYELOID_LEUKEMIA
1612	DAPK1	death-associated protein kinase 1			KEGG_PATHWAYS_IN_CANCER
675	BRCA2	breast cancer 2, early onset			KEGG_PATHWAYS_IN_CANCER
6196	RPS6KA2	ribosomal protein S6 kinase, 90kDa, polypeptide 2				KEGG_LONG_TERM_POTENTIATION				KEGG_NEUROTROPHIN_SIGNALING_PATHWAY			KEGG_MAPK_SIGNALING_PATHWAY						KEGG_MTOR_SIGNALING_PATHWAY
6197	RPS6KA3	ribosomal protein S6 kinase, 90kDa, polypeptide 3				KEGG_LONG_TERM_POTENTIATION				KEGG_NEUROTROPHIN_SIGNALING_PATHWAY			KEGG_MAPK_SIGNALING_PATHWAY						KEGG_MTOR_SIGNALING_PATHWAY
6716	SRD5A2	steroid-5-alpha-reductase, alpha polypeptide 2 (3-oxo-5 alpha-steroid delta 4-dehydrogenase alpha 2)					KEGG_PROSTATE_CANCER
111	ADCY5	adenylate cyclase 5						KEGG_MELANOGENESIS				KEGG_GAP_JUNCTION			KEGG_DILATED_CARDIOMYOPATHY		KEGG_VASCULAR_SMOOTH_MUSCLE_CONTRACTION																						KEGG_GNRH_SIGNALING_PATHWAY
7299	TYR	tyrosinase (oculocutaneous albinism IA)						KEGG_MELANOGENESIS																																	KEGG_TYROSINE_METABOLISM
3676	ITGA4	integrin, alpha 4 (antigen CD49D, alpha 4 subunit of VLA-4 receptor)							KEGG_FOCAL_ADHESION					KEGG_CELL_ADHESION_MOLECULES_CAMS	KEGG_DILATED_CARDIOMYOPATHY	KEGG_ARRHYTHMOGENIC_RIGHT_VENTRICULAR_CARDIOMYOPATHY_ARVC		KEGG_REGULATION_OF_ACTIN_CYTOSKELETON																	KEGG_ECM_RECEPTOR_INTERACTION	KEGG_HYPERTROPHIC_CARDIOMYOPATHY_HCM									KEGG_LEUKOCYTE_TRANSENDOTHELIAL_MIGRATION
3695	ITGB7	integrin, beta 7							KEGG_FOCAL_ADHESION					KEGG_CELL_ADHESION_MOLECULES_CAMS	KEGG_DILATED_CARDIOMYOPATHY	KEGG_ARRHYTHMOGENIC_RIGHT_VENTRICULAR_CARDIOMYOPATHY_ARVC		KEGG_REGULATION_OF_ACTIN_CYTOSKELETON																	KEGG_ECM_RECEPTOR_INTERACTION	KEGG_HYPERTROPHIC_CARDIOMYOPATHY_HCM
3690	ITGB3	integrin, beta 3 (platelet glycoprotein IIIa, antigen CD61)							KEGG_FOCAL_ADHESION						KEGG_DILATED_CARDIOMYOPATHY	KEGG_ARRHYTHMOGENIC_RIGHT_VENTRICULAR_CARDIOMYOPATHY_ARVC		KEGG_REGULATION_OF_ACTIN_CYTOSKELETON																	KEGG_ECM_RECEPTOR_INTERACTION	KEGG_HYPERTROPHIC_CARDIOMYOPATHY_HCM
2321	FLT1	fms-related tyrosine kinase 1 (vascular endothelial growth factor/vascular permeability factor receptor)							KEGG_FOCAL_ADHESION																				KEGG_ENDOCYTOSIS
7057	THBS1	thrombospondin 1							KEGG_FOCAL_ADHESION																										KEGG_ECM_RECEPTOR_INTERACTION
5649	RELN	reelin							KEGG_FOCAL_ADHESION																										KEGG_ECM_RECEPTOR_INTERACTION
627	BDNF	brain-derived neurotrophic factor								KEGG_NEUROTROPHIN_SIGNALING_PATHWAY			KEGG_MAPK_SIGNALING_PATHWAY
5781	PTPN11	protein tyrosine phosphatase, non-receptor type 11								KEGG_NEUROTROPHIN_SIGNALING_PATHWAY											KEGG_RENAL_CELL_CARCINOMA																								KEGG_LEUKOCYTE_TRANSENDOTHELIAL_MIGRATION	KEGG_CHRONIC_MYELOID_LEUKEMIA
7531	YWHAE	tyrosine 3-monooxygenase/tryptophan 5-monooxygenase activation protein, epsilon polypeptide								KEGG_NEUROTROPHIN_SIGNALING_PATHWAY
4916	NTRK3	neurotrophic tyrosine kinase, receptor, type 3								KEGG_NEUROTROPHIN_SIGNALING_PATHWAY
9500	MAGED1	melanoma antigen family D, 1								KEGG_NEUROTROPHIN_SIGNALING_PATHWAY
2977	GUCY1A2	guanylate cyclase 1, soluble, alpha 2										KEGG_GAP_JUNCTION					KEGG_VASCULAR_SMOOTH_MUSCLE_CONTRACTION			KEGG_LONG_TERM_DEPRESSION
1453	CSNK1D	casein kinase 1, delta										KEGG_GAP_JUNCTION
55799	CACNA2D3	calcium channel, voltage-dependent, alpha 2/delta subunit 3											KEGG_MAPK_SIGNALING_PATHWAY		KEGG_DILATED_CARDIOMYOPATHY	KEGG_ARRHYTHMOGENIC_RIGHT_VENTRICULAR_CARDIOMYOPATHY_ARVC																				KEGG_HYPERTROPHIC_CARDIOMYOPATHY_HCM
783	CACNB2	calcium channel, voltage-dependent, beta 2 subunit											KEGG_MAPK_SIGNALING_PATHWAY		KEGG_DILATED_CARDIOMYOPATHY	KEGG_ARRHYTHMOGENIC_RIGHT_VENTRICULAR_CARDIOMYOPATHY_ARVC																				KEGG_HYPERTROPHIC_CARDIOMYOPATHY_HCM
7850	IL1R2	interleukin 1 receptor, type II											KEGG_MAPK_SIGNALING_PATHWAY
23542	MAPK8IP2	mitogen-activated protein kinase 8 interacting protein 2											KEGG_MAPK_SIGNALING_PATHWAY
4208	MEF2C	myocyte enhancer factor 2C											KEGG_MAPK_SIGNALING_PATHWAY
4763	NF1	neurofibromin 1											KEGG_MAPK_SIGNALING_PATHWAY
3105	HLA-A	major histocompatibility complex, class I, A												KEGG_CELL_ADHESION_MOLECULES_CAMS															KEGG_ENDOCYTOSIS
6383	SDC2	syndecan 2												KEGG_CELL_ADHESION_MOLECULES_CAMS																					KEGG_ECM_RECEPTOR_INTERACTION
3123	HLA-DRB1	major histocompatibility complex, class II, DR beta 1												KEGG_CELL_ADHESION_MOLECULES_CAMS
5788	PTPRC	protein tyrosine phosphatase, receptor type, C												KEGG_CELL_ADHESION_MOLECULES_CAMS
22871	NLGN1	neuroligin 1												KEGG_CELL_ADHESION_MOLECULES_CAMS
23705	CADM1	cell adhesion molecule 1												KEGG_CELL_ADHESION_MOLECULES_CAMS
26047	CNTNAP2	contactin associated protein-like 2												KEGG_CELL_ADHESION_MOLECULES_CAMS
4897	NRCAM	neuronal cell adhesion molecule												KEGG_CELL_ADHESION_MOLECULES_CAMS
54413	NLGN3	neuroligin 3												KEGG_CELL_ADHESION_MOLECULES_CAMS
57502	NLGN4X	neuroligin 4, X-linked												KEGG_CELL_ADHESION_MOLECULES_CAMS
57555	NLGN2	neuroligin 2												KEGG_CELL_ADHESION_MOLECULES_CAMS
9369	NRXN3	neurexin 3												KEGG_CELL_ADHESION_MOLECULES_CAMS
9378	NRXN1	neurexin 1												KEGG_CELL_ADHESION_MOLECULES_CAMS
9379	NRXN2	neurexin 2												KEGG_CELL_ADHESION_MOLECULES_CAMS
1756	DMD	dystrophin													KEGG_DILATED_CARDIOMYOPATHY	KEGG_ARRHYTHMOGENIC_RIGHT_VENTRICULAR_CARDIOMYOPATHY_ARVC																				KEGG_HYPERTROPHIC_CARDIOMYOPATHY_HCM
7273	TTN	titin													KEGG_DILATED_CARDIOMYOPATHY																					KEGG_HYPERTROPHIC_CARDIOMYOPATHY_HCM
3778	KCNMA1	potassium large conductance calcium-activated channel, subfamily M, alpha member 1															KEGG_VASCULAR_SMOOTH_MUSCLE_CONTRACTION
10458	BAIAP2	BAI1-associated protein 2																KEGG_REGULATION_OF_ACTIN_CYTOSKELETON					KEGG_ADHERENS_JUNCTION
4478	MSN	moesin																KEGG_REGULATION_OF_ACTIN_CYTOSKELETON																											KEGG_LEUKOCYTE_TRANSENDOTHELIAL_MIGRATION
2934	GSN	gelsolin																KEGG_REGULATION_OF_ACTIN_CYTOSKELETON
10787	NCKAP1	NCK-associated protein 1																KEGG_REGULATION_OF_ACTIN_CYTOSKELETON
2245	FGD1	FYVE, RhoGEF and PH domain containing 1																KEGG_REGULATION_OF_ACTIN_CYTOSKELETON
23191	CYFIP1	cytoplasmic FMR1 interacting protein 1																KEGG_REGULATION_OF_ACTIN_CYTOSKELETON
81624	DIAPH3	diaphanous homolog 3 (Drosophila)																KEGG_REGULATION_OF_ACTIN_CYTOSKELETON
7249	TSC2	tuberous sclerosis 2																	KEGG_MTOR_SIGNALING_PATHWAY
1977	EIF4E	eukaryotic translation initiation factor 4E																	KEGG_MTOR_SIGNALING_PATHWAY
7248	TSC1	tuberous sclerosis 1																	KEGG_MTOR_SIGNALING_PATHWAY
144165	PRICKLE1	prickle homolog 1 (Drosophila)																				KEGG_WNT_SIGNALING_PATHWAY
166336	PRICKLE2	prickle homolog 2 (Drosophila)																				KEGG_WNT_SIGNALING_PATHWAY
57680	CHD8	chromodomain helicase DNA binding protein 8																				KEGG_WNT_SIGNALING_PATHWAY
6907	TBL1X	transducin (beta)-like 1X-linked																				KEGG_WNT_SIGNALING_PATHWAY
79718	TBL1XR1	transducin (beta)-like 1 X-linked receptor 1																				KEGG_WNT_SIGNALING_PATHWAY
2241	FER	fer (fps/fes related) tyrosine kinase																					KEGG_ADHERENS_JUNCTION
5787	PTPRB	protein tyrosine phosphatase, receptor type, B																					KEGG_ADHERENS_JUNCTION
2272	FHIT	fragile histidine triad gene																							KEGG_SMALL_CELL_LUNG_CANCER			KEGG_NON_SMALL_CELL_LUNG_CANCER
2048	EPHB2	EPH receptor B2																								KEGG_AXON_GUIDANCE
2051	EPHB6	EPH receptor B6																								KEGG_AXON_GUIDANCE
22854	NTNG1	netrin G1																								KEGG_AXON_GUIDANCE
285220	EPHA6	EPH receptor A6																								KEGG_AXON_GUIDANCE
6091	ROBO1	roundabout, axon guidance receptor, homolog 1 (Drosophila)																								KEGG_AXON_GUIDANCE
6092	ROBO2	roundabout, axon guidance receptor, homolog 2 (Drosophila)																								KEGG_AXON_GUIDANCE
6586	SLIT3	slit homolog 3 (Drosophila)																								KEGG_AXON_GUIDANCE
9037	SEMA5A	sema domain, seven thrombospondin repeats (type 1 and type 1-like), transmembrane domain (TM) and short cytoplasmic domain, (semaphorin) 5A																								KEGG_AXON_GUIDANCE
3084	NRG1	neuregulin 1																									KEGG_ERBB_SIGNALING_PATHWAY
8218	CLTCL1	clathrin, heavy chain-like 1																											KEGG_ENDOCYTOSIS
10059	DNM1L	dynamin 1-like																											KEGG_ENDOCYTOSIS
116987	AGAP1	ArfGAP with GTPase domain, ankyrin repeat and PH domain 1																											KEGG_ENDOCYTOSIS
23096	IQSEC2	IQ motif and Sec7 domain 2																											KEGG_ENDOCYTOSIS
23362	PSD3	pleckstrin and Sec7 domain containing 3																											KEGG_ENDOCYTOSIS
26056	RAB11FIP5	RAB11 family interacting protein 5 (class I)																											KEGG_ENDOCYTOSIS
30011	SH3KBP1	SH3-domain kinase binding protein 1																											KEGG_ENDOCYTOSIS
64326	RFWD2	ring finger and WD repeat domain 2																												KEGG_UBIQUITIN_MEDIATED_PROTEOLYSIS
5071	PARK2	parkinson protein 2, E3 ubiquitin protein ligase (parkin)																												KEGG_UBIQUITIN_MEDIATED_PROTEOLYSIS
10055	SAE1	SUMO1 activating enzyme subunit 1																												KEGG_UBIQUITIN_MEDIATED_PROTEOLYSIS
10075	HUWE1	HECT, UBA and WWE domain containing 1																												KEGG_UBIQUITIN_MEDIATED_PROTEOLYSIS
51366	UBR5	ubiquitin protein ligase E3 component n-recognin 5																												KEGG_UBIQUITIN_MEDIATED_PROTEOLYSIS
55236	UBA6	ubiquitin-like modifier activating enzyme 6																												KEGG_UBIQUITIN_MEDIATED_PROTEOLYSIS
7328	UBE2H	ubiquitin-conjugating enzyme E2H																												KEGG_UBIQUITIN_MEDIATED_PROTEOLYSIS
7337	UBE3A	ubiquitin protein ligase E3A																												KEGG_UBIQUITIN_MEDIATED_PROTEOLYSIS
8452	CUL3	cullin 3																												KEGG_UBIQUITIN_MEDIATED_PROTEOLYSIS
8924	HERC2	hect domain and RLD 2																												KEGG_UBIQUITIN_MEDIATED_PROTEOLYSIS
89910	UBE3B	ubiquitin protein ligase E3B																												KEGG_UBIQUITIN_MEDIATED_PROTEOLYSIS
9320	TRIP12	thyroid hormone receptor interactor 12																												KEGG_UBIQUITIN_MEDIATED_PROTEOLYSIS
9690	UBE3C	ubiquitin protein ligase E3C																												KEGG_UBIQUITIN_MEDIATED_PROTEOLYSIS
55870	ASH1L	ash1 (absent, small, or homeotic)-like (Drosophila)																															KEGG_LYSINE_DEGRADATION
29072	SETD2	SET domain containing 2																															KEGG_LYSINE_DEGRADATION
51111	SUV420H1	suppressor of variegation 4-20 homolog 1 (Drosophila)																															KEGG_LYSINE_DEGRADATION
55217	TMLHE	trimethyllysine hydroxylase, epsilon																															KEGG_LYSINE_DEGRADATION
64324	NSD1	nuclear receptor binding SET domain protein 1																															KEGG_LYSINE_DEGRADATION
79813	EHMT1	euchromatic histone-lysine N-methyltransferase 1																															KEGG_LYSINE_DEGRADATION
83852	SETDB2	SET domain, bifurcated 2																															KEGG_LYSINE_DEGRADATION
9869	SETDB1	SET domain, bifurcated 1																															KEGG_LYSINE_DEGRADATION
960	CD44	CD44 molecule (Indian blood group)																																	KEGG_ECM_RECEPTOR_INTERACTION
4698	NDUFA5	NADH dehydrogenase (ubiquinone) 1 alpha subcomplex, 5, 13kDa																																			KEGG_ALZHEIMERS_DISEASE
51107	APH1A	anterior pharynx defective 1 homolog A (C. elegans)																																			KEGG_ALZHEIMERS_DISEASE
351	APP	amyloid beta (A4) precursor protein																																			KEGG_ALZHEIMERS_DISEASE
4128	MAOA	monoamine oxidase A																																				KEGG_TRYPTOPHAN_METABOLISM			KEGG_TYROSINE_METABOLISM		KEGG_PHENYLALANINE_METABOLISM					KEGG_ARGININE_AND_PROLINE_METABOLISM
4129	MAOB	monoamine oxidase B																																				KEGG_TRYPTOPHAN_METABOLISM			KEGG_TYROSINE_METABOLISM		KEGG_PHENYLALANINE_METABOLISM					KEGG_ARGININE_AND_PROLINE_METABOLISM
1644	DDC	dopa decarboxylase (aromatic L-amino acid decarboxylase)																																				KEGG_TRYPTOPHAN_METABOLISM			KEGG_TYROSINE_METABOLISM		KEGG_PHENYLALANINE_METABOLISM
121278	TPH2	tryptophan hydroxylase 2																																				KEGG_TRYPTOPHAN_METABOLISM
438	ASMT	acetylserotonin O-methyltransferase																																				KEGG_TRYPTOPHAN_METABOLISM
6999	TDO2	tryptophan 2,3-dioxygenase																																				KEGG_TRYPTOPHAN_METABOLISM
8564	KMO	kynurenine 3-monooxygenase (kynurenine 3-hydroxylase)																																				KEGG_TRYPTOPHAN_METABOLISM
3290	HSD11B1	hydroxysteroid (11-beta) dehydrogenase 1																																						KEGG_ALDOSTERONE_REGULATED_SODIUM_REABSORPTION
4306	NR3C2	nuclear receptor subfamily 3, group C, member 2																																						KEGG_ALDOSTERONE_REGULATED_SODIUM_REABSORPTION
220	ALDH1A3	aldehyde dehydrogenase 1 family, member A3																																							KEGG_TYROSINE_METABOLISM		KEGG_PHENYLALANINE_METABOLISM
7173	TPO	thyroid peroxidase																																							KEGG_TYROSINE_METABOLISM
7054	TH	tyrosine hydroxylase																																							KEGG_TYROSINE_METABOLISM
5053	PAH	phenylalanine hydroxylase																																									KEGG_PHENYLALANINE_METABOLISM
11069	RAPGEF4	Rap guanine nucleotide exchange factor (GEF) 4																																											KEGG_LEUKOCYTE_TRANSENDOTHELIAL_MIGRATION
6647	SOD1	superoxide dismutase 1, soluble																																													KEGG_AMYOTROPHIC_LATERAL_SCLEROSIS_ALS
2876	GPX1	glutathione peroxidase 1																																													KEGG_AMYOTROPHIC_LATERAL_SCLEROSIS_ALS
4747	NEFL	neurofilament, light polypeptide																																													KEGG_AMYOTROPHIC_LATERAL_SCLEROSIS_ALS
2628	GATM	glycine amidinotransferase (L-arginine:glycine amidinotransferase)																																														KEGG_ARGININE_AND_PROLINE_METABOLISM
445	ASS1	argininosuccinate synthase 1																																														KEGG_ARGININE_AND_PROLINE_METABOLISM
5625	PRODH	proline dehydrogenase (oxidase) 1																																														KEGG_ARGININE_AND_PROLINE_METABOLISM
95	ACY1	aminoacylase 1																																														KEGG_ARGININE_AND_PROLINE_METABOLISM
27071	DAPP1	dual adaptor of phosphotyrosine and 3-phosphoinositides																																															KEGG_B_CELL_RECEPTOR_SIGNALING_PATHWAY
1742	DLG4	discs, large homolog 4 (Drosophila)
1524	CX3CR1	chemokine (C-X3-C motif) receptor 1
2833	CXCR3	chemokine (C-X-C motif) receptor 3
275	AMT	aminomethyltransferase
875	CBS	cystathionine-beta-synthase
158	ADSL	adenylosuccinate lyase
2571	GAD1	glutamate decarboxylase 1 (brain, 67kDa)
18	ABAT	4-aminobutyrate aminotransferase
7915	ALDH5A1	aldehyde dehydrogenase 5 family, member A1
100	ADA	adenosine deaminase
132	ADK	adenosine kinase
270	AMPD1	adenosine monophosphate deaminase 1
5141	PDE4A	phosphodiesterase 4A, cAMP-specific
5142	PDE4B	phosphodiesterase 4B, cAMP-specific
3628	INPP1	inositol polyphosphate-1-phosphatase
1806	DPYD	dihydropyrimidine dehydrogenase
51733	UPB1	ureidopropionase, beta
4622	MYH4	myosin, heavy chain 4, skeletal muscle
10207	INADL	InaD-like (Drosophila)
4862	NPAS2	neuronal PAS domain protein 2
5187	PER1	period homolog 1 (Drosophila)
10479	SLC9A6	solute carrier family 9 (sodium/hydrogen exchanger), member 6
4036	LRP2	low density lipoprotein receptor-related protein 2
4548	MTR	5-methyltetrahydrofolate-homocysteine methyltransferase
4524	MTHFR	methylenetetrahydrofolate reductase (NAD(P)H)
5054	SERPINE1	serpin peptidase inhibitor, clade E (nexin, plasminogen activator inhibitor type 1), member 1
721	C4B	complement component 4B (Chido blood group)
2162	F13A1	coagulation factor XIII, A1 polypeptide
2243	FGA	fibrinogen alpha chain
5329	PLAUR	plasminogen activator, urokinase receptor
3382	ICA1	islet cell autoantigen 1, 69kDa
2944	GSTM1	glutathione S-transferase mu 1
55825	PECR	peroxisomal trans-2-enoyl-CoA reductase
5191	PEX7	peroxisomal biogenesis factor 7
765	CA6	carbonic anhydrase VI
2861	GPR37	G protein-coupled receptor 37 (endothelin receptor type B-like)
6531	SLC6A3	solute carrier family 6 (neurotransmitter transporter, dopamine), member 3
1584	CYP11B1	cytochrome P450, family 11, subfamily B, polypeptide 1
2131	EXT1	exostosin 1
222537	HS3ST5	heparan sulfate (glucosamine) 3-O-sulfotransferase 5
8940	TOP3B	topoisomerase (DNA) III beta
114805	GALNT13	UDP-N-acetyl-alpha-D-galactosamine:polypeptide N-acetylgalactosaminyltransferase 13 (GalNAc-T13)
79623	GALNT14	UDP-N-acetyl-alpha-D-galactosamine:polypeptide N-acetylgalactosaminyltransferase 14 (GalNAc-T14)
2170	FABP3	fatty acid binding protein 3, muscle and heart (mammary-derived growth inhibitor)
2171	FABP5	fatty acid binding protein 5 (psoriasis-associated)
2173	FABP7	fatty acid binding protein 7, brain
8801	SUCLG2	succinate-CoA ligase, GDP-forming, beta subunit
138474	TAF1L	TAF1 RNA polymerase II, TATA box binding protein (TBP)-associated factor, 210kDa-like
2969	GTF2I	general transcription factor IIi
84516	DCTN5	dynactin 5 (p25)
6448	SGSH	N-sulfoglucosamine sulfohydrolase
8905	AP1S2	adaptor-related protein complex 1, sigma 2 subunit
26188	OR1C1	olfactory receptor, family 1, subfamily C, member 1
9939	RBM8A	RNA binding motif protein 8A
6134	RPL10	ribosomal protein L10
2820	GPD2	glycerol-3-phosphate dehydrogenase 2 (mitochondrial)
10347	ABCA7	ATP-binding cassette, sub-family A (ABC1), member 7
7508	XPC	xeroderma pigmentosum, complementation group C
2739	GLO1	glyoxalase I
6804	STX1A	syntaxin 1A (brain)
8930	MBD4	methyl-CpG binding domain protein 4
10533	ATG7	ATG7 autophagy related 7 homolog (S. cerevisiae)
5048	PAFAH1B1	platelet-activating factor acetylhydrolase 1b, regulatory subunit 1 (45kDa)
83943	IMMP2L	IMP2 inner mitochondrial membrane peptidase-like (S. cerevisiae)
1717	DHCR7	7-dehydrocholesterol reductase
10013	HDAC6	histone deacetylase 6
1006	CDH8	cadherin 8, type 2
1007	CDH9	cadherin 9, type 2 (T1-cadherin)
1008	CDH10	cadherin 10, type 2 (T2-cadherin)
10082	GPC6	glypican 6
1009	CDH11	cadherin 11, type 2, OB-cadherin (osteoblast)
10128	LRPPRC	leucine-rich PPR-motif containing
10243	GPHN	gephyrin
10295	BCKDK	branched chain ketoacid dehydrogenase kinase
104	ADARB1	adenosine deaminase, RNA-specific, B1
10518	CIB2	calcium and integrin binding family member 2
10522	DEAF1	deformed epidermal autoregulatory factor 1 (Drosophila)
10651	MTX2	metaxin 2
10664	CTCF	CCCTC-binding factor (zinc finger protein)
10716	TBR1	T-box, brain, 1
10743	RAI1	retinoic acid induced 1
10765	KDM5B	lysine (K)-specific demethylase 5B
10771	ZMYND11	zinc finger, MYND-type containing 11
10921	RNPS1	RNA binding protein S1, serine-rich domain
11011	TLK2	tousled-like kinase 2
1106	CHD2	chromodomain helicase DNA binding protein 2
11122	PTPRT	protein tyrosine phosphatase, receptor type, T
11133	KPTN	kaptin (actin binding protein)
11141	IL1RAPL1	interleukin 1 receptor accessory protein-like 1
113201	CASC4	cancer susceptibility candidate 4
113246	C12orf57	chromosome 12 open reading frame 57
114785	MBD6	methyl-CpG binding domain protein 6
114791	TUBGCP5	tubulin, gamma complex associated protein 5
116442	RAB39B	RAB39B, member RAS oncogene family
117583	PARD3B	par-3 partitioning defective 3 homolog B (C. elegans)
123606	NIPA1	non imprinted in Prader-Willi/Angelman syndrome 1
124274	GPR139	G protein-coupled receptor 139
124565	SLC38A10	solute carrier family 38, member 10
129684	CNTNAP5	contactin associated protein-like 5
131118	DNAJC19	DnaJ (Hsp40) homolog, subfamily C, member 19
134957	STXBP5	syntaxin binding protein 5 (tomosyn)
139411	PTCHD1	patched domain containing 1
140733	MACROD2	MACRO domain containing 2
143241	DYDC1	DPY30 domain containing 1
143282	FGFBP3	fibroblast growth factor binding protein 3
145581	LRFN5	leucine rich repeat and fibronectin type III domain containing 5
145645	C15orf43	chromosome 15 open reading frame 43
151126	ZNF385B	zinc finger protein 385B
152330	CNTN4	contactin 4
152485	ZNF827	zinc finger protein 827
152579	SCFD2	sec1 family domain containing 2
157680	VPS13B	vacuolar protein sorting 13 homolog B (yeast)
158471	PRUNE2	prune homolog 2 (Drosophila)
158800	RHOXF1	Rhox homeobox family, member 1
1600	DAB1	disabled homolog 1 (Drosophila)
161357	MDGA2	MAM domain containing glycosylphosphatidylinositol anchor 2
1641	DCX	doublecortin
165904	XIRP1	xin actin-binding repeat containing 1
1663	DDX11	DEAD/H (Asp-Glu-Ala-Asp/His) box polypeptide 11
168400	DDX53	DEAD (Asp-Glu-Ala-Asp) box polypeptide 53
170302	ARX	aristaless related homeobox
170572	HTR3C	5-hydroxytryptamine (serotonin) receptor 3, family member C
170692	ADAMTS18	ADAM metallopeptidase with thrombospondin type 1 motif, 18
1745	DLX1	distal-less homeobox 1
1746	DLX2	distal-less homeobox 2
1750	DLX6	distal-less homeobox 6
1760	DMPK	dystrophia myotonica-protein kinase
1804	DPP6	dipeptidyl-peptidase 6
1826	DSCAM	Down syndrome cell adhesion molecule
1859	DYRK1A	dual-specificity tyrosine-(Y)-phosphorylation regulated kinase 1A
1917	EEF1A2	eukaryotic translation elongation factor 1 alpha 2
1959	EGR2	early growth response 2
1979	EIF4EBP2	eukaryotic translation initiation factor 4E binding protein 2
2009	EML1	echinoderm microtubule associated protein like 1
201266	SLC39A11	solute carrier family 39 (metal ion transporter), member 11
201456	FBXO15	F-box protein 15
2020	EN2	engrailed homeobox 2
202559	KHDRBS2	KH domain containing, RNA binding, signal transduction associated 2
205428	C3orf58	chromosome 3 open reading frame 58
2059	EPS8	epidermal growth factor receptor pathway substrate 8
2078	ERG	v-ets erythroblastosis virus E26 oncogene homolog (avian)
2099	ESR1	estrogen receptor 1
2100	ESR2	estrogen receptor 2 (ER beta)
2103	ESRRB	estrogen-related receptor beta
2109	ETFB	electron-transfer-flavoprotein, beta polypeptide
2195	FAT1	FAT tumor suppressor homolog 1 (Drosophila)
220296	HEPACAM	hepatic and glial cell adhesion molecule
221035	REEP3	receptor accessory protein 3
221037	JMJD1C	jumonji domain containing 1C
221935	SDK1	sidekick homolog 1, cell adhesion molecule (chicken)
222962	SLC29A4	solute carrier family 29 (nucleoside transporters), member 4
22829	NLGN4Y	neuroligin 4, Y-linked
22845	DOLK	dolichol kinase
22846	VASH1	vasohibin 1
2290	FOXG1	forkhead box G1
22909	FAN1	FANCD2/FANCI-associated nuclease 1
22941	SHANK2	SH3 and multiple ankyrin repeat domains 2
22999	RIMS1	regulating synaptic membrane exocytosis 1
23001	WDFY3	WD repeat and FYVE domain containing 3
23026	MYO16	myosin XVI
23040	MYT1L	myelin transcription factor 1-like
23112	TNRC6B	trinucleotide repeat containing 6B
23126	POGZ	pogo transposable element with ZNF domain
23133	PHF8	PHD finger protein 8
23135	KDM6B	lysine (K)-specific demethylase 6B
23167	EFR3A	EFR3 homolog A (S. cerevisiae)
23181	DIP2A	DIP2 disco-interacting protein 2 homolog A (Drosophila)
23189	KANK1	KN motif and ankyrin repeat domains 1
23233	EXOC6B	exocyst complex component 6B
23245	ASTN2	astrotactin 2
23261	CAMTA1	calmodulin binding transcription activator 1
23293	SMG6	smg-6 homolog, nonsense mediated mRNA decay factor (C. elegans)
23314	SATB2	SATB homeobox 2
2332	FMR1	fragile X mental retardation 1
2334	AFF2	AF4/FMR2 family, member 2
23345	SYNE1	spectrin repeat containing, nuclear envelope 1
23389	MED13L	mediator complex subunit 13-like
23394	ADNP	activity-dependent neuroprotector homeobox
23426	GRIP1	glutamate receptor interacting protein 1
23443	SLC35A3	solute carrier family 35 (UDP-N-acetylglucosamine (UDP-GlcNAc) transporter), member A3
2346	FOLH1	folate hydrolase (prostate-specific membrane antigen) 1
23563	CHST5	carbohydrate (N-acetylglucosamine 6-O) sulfotransferase 5
241	ALOX5AP	arachidonate 5-lipoxygenase-activating protein
2444	FRK	fyn-related kinase
253980	KCTD13	potassium channel tetramerisation domain containing 13
254170	FBXO33	F-box protein 33
25769	SLC24A2	solute carrier family 24 (sodium/potassium/calcium exchanger), member 2
25836	NIPBL	Nipped-B homolog (Drosophila)
25913	POT1	protection of telomeres 1 homolog (S. pombe)
2596	GAP43	growth associated protein 43
26019	UPF2	UPF2 regulator of nonsense transcripts homolog (yeast)
26033	ATRNL1	attractin-like 1
26040	SETBP1	SET binding protein 1
26050	SLITRK5	SLIT and NTRK-like family, member 5
26053	AUTS2	autism susceptibility candidate 2
26122	EPC2	enhancer of polycomb homolog 2 (Drosophila)
26137	ZBTB20	zinc finger and BTB domain containing 20
2620	GAS2	growth arrest-specific 2
26280	IL1RAPL2	interleukin 1 receptor accessory protein-like 2
26470	SEZ6L2	seizure related 6 homolog (mouse)-like 2
26960	NBEA	neurobeachin
27044	SND1	staphylococcal nuclease and tudor domain containing 1
27086	FOXP1	forkhead box P1
27125	AFF4	AF4/FMR2 family, member 4
27185	DISC1	disrupted in schizophrenia 1
27255	CNTN6	contactin 6
27303	RBMS3	RNA binding motif, single stranded interacting protein 3
27347	STK39	serine threonine kinase 39
27352	SGSM3	small G protein signaling modulator 3
274	BIN1	bridging integrator 1
27443	CECR2	cat eye syndrome chromosome region, candidate 2
284451	ODF3L2	outer dense fiber of sperm tails 3-like 2
285195	SLC9A9	solute carrier family 9 (sodium/hydrogen exchanger), member 9
287	ANK2	ankyrin 2, neuronal
288	ANK3	ankyrin 3, node of Ranvier (ankyrin G)
29123	ANKRD11	ankyrin repeat domain 11
29957	SLC25A24	solute carrier family 25 (mitochondrial carrier; phosphate carrier), member 24
30010	NXPH1	neurexophilin 1
301	ANXA1	annexin A1
3054	HCFC1	host cell factor C1 (VP16-accessory protein)
3150	HMGN1	high mobility group nucleosome binding domain 1
3188	HNRNPH2	heterogeneous nuclear ribonucleoprotein H2 (H')
3198	HOXA1	homeobox A1
321	APBA2	amyloid beta (A4) precursor protein-binding, family A, member 2
3211	HOXB1	homeobox B1
3359	HTR3A	5-hydroxytryptamine (serotonin) receptor 3A
340385	ZNF517	zinc finger protein 517
340533	KIAA2022	KIAA2022
344148	NCKAP5	NCK-associated protein 5
348980	HCN1	hyperpolarization activated cyclic nucleotide-gated potassium channel 1
349075	ZNF713	zinc finger protein 713
3720	JARID2	jumonji, AT rich interactive domain 2
3751	KCND2	potassium voltage-gated channel, Shal-related subfamily, member 2
3759	KCNJ2	potassium inwardly-rectifying channel, subfamily J, member 2
3766	KCNJ10	potassium inwardly-rectifying channel, subfamily J, member 10
3785	KCNQ2	potassium voltage-gated channel, KQT-like subfamily, member 2
3786	KCNQ3	potassium voltage-gated channel, KQT-like subfamily, member 3
3800	KIF5C	kinesin family member 5C
392636	AGMO	alkylglycerol monooxygenase
399979	SNX19	sorting nexin 19
4010	LMX1B	LIM homeobox transcription factor 1, beta
401409	RAB19	RAB19, member RAS oncogene family
4076	CAPRIN1	cell cycle associated protein 1
4133	MAP2	microtubule-associated protein 2
4139	MARK1	MAP/microtubule affinity-regulating kinase 1
4152	MBD1	methyl-CpG binding domain protein 1
4163	MCC	mutated in colorectal cancers
4204	MECP2	methyl CpG binding protein 2 (Rett syndrome)
4308	TRPM1	transient receptor potential cation channel, subfamily M, member 1
4481	MSR1	macrophage scavenger receptor 1
4520	MTF1	metal-regulatory transcription factor 1
4640	MYO1A	myosin IA
4650	MYO9B	myosin IXB
473	RERE	arginine-glutamic acid dipeptide (RE) repeats
4745	NELL1	NEL-like 1 (chicken)
4774	NFIA	nuclear factor I/A
4983	OPHN1	oligophrenin 1
5013	OTX1	orthodenticle homeobox 1
5067	CNTN3	contactin 3 (plasmacytoma associated)
5079	PAX5	paired box 5
50944	SHANK1	SH3 and multiple ankyrin repeat domains 1
5100	PCDH8	protocadherin 8
5101	PCDH9	protocadherin 9
51059	FAM135B	family with sequence similarity 135, member B
51256	TBC1D7	TBC1 domain family, member 7
51322	WAC	WW domain containing adaptor with coiled-coil
51592	TRIM33	tripartite motif containing 33
51655	RASD1	RAS, dexamethasone-induced 1
51725	FBXO40	F-box protein 40
51760	SYT17	synaptotagmin XVII
5253	PHF2	PHD finger protein 2
5307	PITX1	paired-like homeodomain 1
53335	BCL11A	B-cell CLL/lymphoma 11A (zinc finger protein)
53615	MBD3	methyl-CpG binding domain protein 3
53942	CNTN5	contactin 5
54165	DCUN1D1	DCN1, defective in cullin neddylation 1, domain containing 1 (S. cerevisiae)
54221	SNTG2	syntrophin, gamma 2
5444	PON1	paraoxonase 1
54551	MAGEL2	MAGE-like 2
54584	GNB1L	guanine nucleotide binding protein (G protein), beta polypeptide 1-like
546	ATRX	alpha thalassemia/mental retardation syndrome X-linked
54715	RBFOX1	RNA binding protein, fox-1 homolog (C. elegans) 1
54768	HYDIN	hydrocephalus inducing homolog (mouse)
54806	AHI1	Abelson helper integration site 1
54862	CC2D1A	coiled-coil and C2 domain containing 1A
54913	RPP25	ribonuclease P/MRP 25kDa subunit
54984	PINX1	PIN2/TERF1 interacting, telomerase inhibitor 1
55079	FEZF2	FEZ family zinc finger 2
55148	UBR7	ubiquitin protein ligase E3 component n-recognin 7 (putative)
55209	SETD5	SET domain containing 5
55227	LRRC1	leucine rich repeat containing 1
55356	SLC22A15	solute carrier family 22, member 15
55619	DOCK10	dedicator of cytokinesis 10
55624	POMGNT1	protein O-linked mannose beta1,2-N-acetylglucosaminyltransferase
55628	ZNF407	zinc finger protein 407
55636	CHD7	chromodomain helicase DNA binding protein 7
55689	YEATS2	YEATS domain containing 2
55777	MBD5	methyl-CpG binding domain protein 5
55843	ARHGAP15	Rho GTPase activating protein 15
5587	PRKD1	protein kinase D1
55998	NXF5	nuclear RNA export factor 5
56105	PCDHGA11	protocadherin gamma subfamily A, 11
56134	PCDHAC2	protocadherin alpha subfamily C, 2
56135	PCDHAC1	protocadherin alpha subfamily C, 1
56136	PCDHA13	protocadherin alpha 13
56137	PCDHA12	protocadherin alpha 12
56138	PCDHA11	protocadherin alpha 11
56139	PCDHA10	protocadherin alpha 10
56140	PCDHA8	protocadherin alpha 8
56141	PCDHA7	protocadherin alpha 7
56142	PCDHA6	protocadherin alpha 6
56143	PCDHA5	protocadherin alpha 5
56144	PCDHA4	protocadherin alpha 4
56145	PCDHA3	protocadherin alpha 3
56146	PCDHA2	protocadherin alpha 2
56147	PCDHA1	protocadherin alpha 1
56160	NDNL2	necdin-like 2
56853	CELF4	CUGBP, Elav-like family member 4
56940	DUSP22	dual specificity phosphatase 22
5716	PSMD10	proteasome (prosome, macropain) 26S subunit, non-ATPase, 10
57194	ATP10A	ATPase, class V, type 10A
57282	SLC4A10	solute carrier family 4, sodium bicarbonate transporter, member 10
57492	ARID1B	AT rich interactive domain 1B (SWI1-like)
57496	MKL2	MKL/myocardin-like 2
57526	PCDH19	protocadherin 19
57534	MIB1	mindbomb homolog 1 (Drosophila)
57554	LRRC7	leucine rich repeat containing 7
57575	PCDH10	protocadherin 10
57582	KCNT1	potassium channel, subfamily T, member 1
57595	PDZD4	PDZ domain containing 4
57628	DPP10	dipeptidyl-peptidase 10 (non-functional)
57634	EP400	E1A binding protein p400
57643	ZSWIM5	zinc finger, SWIM-type containing 5
57691	KIAA1586	KIAA1586
57701	NCKAP5L	NCK-associated protein 5-like
585	BBS4	Bardet-Biedl syndrome 4
58512	DLGAP3	discs, large (Drosophila) homolog-associated protein 3
6000	RGS7	regulator of G-protein signaling 7
60677	CELF6	CUGBP, Elav-like family member 6
6095	RORA	RAR-related orphan receptor A
6305	SBF1	SET binding factor 1
6314	ATXN7	ataxin 7
6323	SCN1A	sodium channel, voltage-gated, type I, alpha subunit
6326	SCN2A	sodium channel, voltage-gated, type II, alpha subunit
6332	SCN7A	sodium channel, voltage-gated, type VII, alpha
6334	SCN8A	sodium channel, voltage gated, type VIII, alpha subunit
64130	LIN7B	lin-7 homolog B (C. elegans)
64405	CDH22	cadherin 22, type 2
64478	CSMD1	CUB and Sushi multiple domains 1
64599	GIGYF1	GRB10 interacting GYF protein 1
64837	KLC2	kinesin light chain 2
64848	YTHDC2	YTH domain containing 2
64924	SLC30A5	solute carrier family 30 (zinc transporter), member 5
6505	SLC1A1	solute carrier family 1 (neuronal/epithelial high affinity glutamate transporter, system Xag), member 1
65109	UPF3B	UPF3 regulator of nonsense transcripts homolog B (yeast)
65217	PCDH15	protocadherin-related 15
65267	WNK3	WNK lysine deficient protein kinase 3
6532	SLC6A4	solute carrier family 6 (neurotransmitter transporter, serotonin), member 4
6535	SLC6A8	solute carrier family 6 (neurotransmitter transporter, creatine), member 8
6638	SNRPN	small nuclear ribonucleoprotein polypeptide N
6660	SOX5	SRY (sex determining region Y)-box 5
667	DST	dystonin
6683	SPAST	spastin
6792	CDKL5	cyclin-dependent kinase-like 5
6812	STXBP1	syntaxin binding protein 1
6853	SYN1	synapsin I
6854	SYN2	synapsin II
6899	TBX1	T-box 1
6925	TCF4	transcription factor 4
6942	TCF20	transcription factor 20 (AR1)
7053	TGM3	transglutaminase 3 (E polypeptide, protein-glutamine-gamma-glutamyltransferase)
7102	TSPAN7	tetraspanin 7
7150	TOP1	topoisomerase (DNA) I
7204	TRIO	triple functional domain (PTPRF interacting)
7225	TRPC6	transient receptor potential cation channel, subfamily C, member 6
7247	TSN	translin
7429	VIL1	villin 1
7432	VIP	vasoactive intestinal peptide
747	DAGLA	diacylglycerol lipase, alpha
7514	XPO1	exportin 1 (CRM1 homolog, yeast)
7554	ZNF8	zinc finger protein 8
7566	ZNF18	zinc finger protein 18
7837	PXDN	peroxidasin homolog (Drosophila)
79155	TNIP2	TNFAIP3 interacting protein 2
79583	TMEM231	transmembrane protein 231
79648	MCPH1	microcephalin 1
7982	ST7	suppression of tumorigenicity 7
79853	TM4SF20	transmembrane 4 L six family member 20
79937	CNTNAP3	contactin associated protein-like 3
80155	NAA15	N(alpha)-acetyltransferase 15, NatA auxiliary subunit
80184	CEP290	centrosomal protein 290kDa
80790	CMIP	c-Maf inducing protein
80816	ASXL3	additional sex combs like 3 (Drosophila)
8128	ST8SIA2	ST8 alpha-N-acetyl-neuraminide alpha-2,8-sialyltransferase 2
8139	GAN	gigaxonin
81614	NIPA2	non imprinted in Prader-Willi/Angelman syndrome 2
8224	SYN3	synapsin III
8242	KDM5C	lysine (K)-specific demethylase 5C
8287	USP9Y	ubiquitin specific peptidase 9, Y-linked
83473	KATNAL2	katanin p60 subunit A-like 2
83478	ARHGAP24	Rho GTPase activating protein 24
83692	CD99L2	CD99 molecule-like 2
83992	CTTNBP2	cortactin binding protein 2
84152	PPP1R1B	protein phosphatase 1, regulatory (inhibitor) subunit 1B
84258	SYT3	synaptotagmin III
84332	DYDC2	DPY30 domain containing 2
84445	LZTS2	leucine zipper, putative tumor suppressor 2
8473	OGT	O-linked N-acetylglucosamine (GlcNAc) transferase (UDP-N-acetylglucosamine:polypeptide-N-acetylglucosaminyl transferase)
84871	AGBL4	ATP/GTP binding protein-like 4
84993	UBL7	ubiquitin-like 7 (bone marrow stromal cell-derived)
8500	PPFIA1	protein tyrosine phosphatase, receptor type, f polypeptide (PTPRF), interacting protein (liprin), alpha 1
85358	SHANK3	SH3 and multiple ankyrin repeat domains 3
85445	CNTNAP4	contactin associated protein-like 4
8604	SLC25A12	solute carrier family 25 (mitochondrial carrier, Aralar), member 12
8828	NRP2	neuropilin 2
8831	SYNGAP1	synaptic Ras GTPase activating protein 1
89801	PPP1R3F	protein phosphatase 1, regulatory subunit 3F
9013	TAF1C	TATA box binding protein (TBP)-associated factor, RNA polymerase I, C, 110kDa
9016	SLC25A14	solute carrier family 25 (mitochondrial carrier, brain), member 14
9044	BTAF1	BTAF1 RNA polymerase II, B-TFIID transcription factor-associated, 170kDa (Mot1 homolog, S. cerevisiae)
9123	SLC16A3	solute carrier family 16, member 3 (monocarboxylic acid transporter 4)
91584	PLXNA4	plexin A4
91752	ZNF804A	zinc finger protein 804A
9194	SLC16A7	solute carrier family 16, member 7 (monocarboxylic acid transporter 2)
9228	DLGAP2	discs, large (Drosophila) homolog-associated protein 2
92558	CCDC64	coiled-coil domain containing 64
9256	BZRAP1	benzodiazapine receptor (peripheral) associated protein 1
92737	DNER	delta/notch-like EGF repeat containing
93664	CADPS2	Ca++-dependent secretion activator 2
93986	FOXP2	forkhead box P2
94056	SYAP1	synapse associated protein 1
9456	HOMER1	homer homolog 1 (Drosophila)
9481	SLC25A27	solute carrier family 25, member 27
9578	CDC42BPB	CDC42 binding protein kinase beta (DMPK-like)
9681	DEPDC5	DEP domain containing 5
9722	NOS1AP	nitric oxide synthase 1 (neuronal) adaptor protein
9732	DOCK4	dedicator of cytokinesis 4
9746	CLSTN3	calsyntenin 3
9752	PCDHA9	protocadherin alpha 9
9758	FRMPD4	FERM and PDZ domain containing 4
9759	HDAC4	histone deacetylase 4
9779	TBC1D5	TBC1 domain family, member 5
9783	RIMS3	regulating synaptic membrane exocytosis 3
9804	TOMM20	translocase of outer mitochondrial membrane 20 homolog (yeast)
9821	RB1CC1	RB1-inducible coiled-coil 1
9968	MED12	mediator complex subunit 12
[truncated: 3 more columns]

## Sheet: BP
Overlap Results
Collection(s):	BP
# overlaps shown:	50
# genesets in collections:	825
# genes in comparison (n):	659	n is the number of genes in the query set
# genes in universe (N):	45956	N is the total number of gene universe (all known human gene symbols), according to the Molecular Signatures Database (MSigDB) v4.0
Gene Set Name	# Genes in Gene Set (K)	Description	# Genes in Overlap (k)	k/K	p-value	FDR q-value		The p-values and FDR q- values were calculated and determined by “compute overlaps” tool within MSigDB.
NERVOUS_SYSTEM_DEVELOPMENT	385	Genes annotated by the GO term GO:0007399. The process whose specific outcome is the progression of nervous tissue over time, from its formation to its mature state.	75	0.1948	2.08e-61	1.72e-58		k is the number of genes in the intersection of the query set with a set from MSigDB.
MULTICELLULAR_ORGANISMAL_DEVELOPMENT	1049	Genes annotated by the GO term GO:0007275. The biological process whose specific outcome is the progression of an organism over time from an initial condition (e.g. a zygote or a young adult) to a later condition (e.g. a multicellular animal or an aged adult).	100	0.0953	1.58e-51	6.5e-49		K is the number of genes in the set from MSigDB
SYSTEM_DEVELOPMENT	861	Genes annotated by the GO term GO:0048731. The process whose specific outcome is the progression of an organismal system over time, from its formation to the mature structure. A system is a regularly interacting or interdependent group of organs or tissues that work together to carry out a given biological process.	91	0.1057	1.29e-50	3.55e-48		For reference, please go to the MSigDB home page and then go to “Help”
ANATOMICAL_STRUCTURE_DEVELOPMENT	1013	Genes annotated by the GO term GO:0048856. The biological process whose specific outcome is the progression of an anatomical structure from an initial condition to its mature state. This process begins with the formation of the structure and ends with the mature structure, whatever form that may be including its natural destruction. An anatomical structure is any biological entity that occupies s…	96	0.0948	3.3e-49	6.8e-47
SIGNAL_TRANSDUCTION	1634	Genes annotated by the GO term GO:0007165. The cascade of processes by which a signal interacts with a receptor, causing a change in the level or activity of a second messenger or other downstream target, and ultimately effecting a change in the functioning of the cell.	106	0.0649	4.95e-39	8.17e-37
SYSTEM_PROCESS	563	Genes annotated by the GO term GO:0003008. A biological process, occurring at the level of an organ system pertinent to the function of the organism. An organ system is a regularly interacting or interdependent group of organs or tissues that work together to carry out a given biological process.	57	0.1012	7.73e-31	1.06e-28
CENTRAL_NERVOUS_SYSTEM_DEVELOPMENT	123	Genes annotated by the GO term GO:0007417. The process whose specific outcome is the progression of the central nervous system over time, from its formation to the mature structure. The central nervous system is the core nervous system that serves an integrating and coordinating function. In vertebrates it consists of the brain, spinal cord and spinal nerves. In those invertebrates with a central…	30	0.2439	2.94e-28	3.46e-26
BIOPOLYMER_METABOLIC_PROCESS	1684	Genes annotated by the GO term GO:0043283. The chemical reactions and pathways involving biopolymers, long, repeating chains of monomers found in nature e.g. polysaccharides and proteins.	92	0.0546	3.38e-28	3.48e-26
NEUROLOGICAL_SYSTEM_PROCESS	379	Genes annotated by the GO term GO:0050877. The processes pertaining to the functions of the nervous system of an organism.	45	0.1187	1.78e-27	1.63e-25
CELL_DEVELOPMENT	577	Genes annotated by the GO term GO:0048468. The process whose specific outcome is the progression of the cell over time, from its formation to the mature structure. Cell development does not include the steps involved in committing a cell to a specific fate.	52	0.0901	8.13e-26	6.71e-24
TRANSMISSION_OF_NERVE_IMPULSE	189	Genes annotated by the GO term GO:0019226. The sequential electrochemical polarization and depolarization that travels across the membrane of a nerve cell (neuron) in response to stimulation.	32	0.1693	9.78e-25	7.33e-23
SYNAPTIC_TRANSMISSION	174	Genes annotated by the GO term GO:0007268. The process of communication from a neuron to a target (neuron, muscle, or secretory cell) across a synapse.	30	0.1724	1.64e-23	1.13e-21
BIOPOLYMER_MODIFICATION	650	Genes annotated by the GO term GO:0043412. The covalent alteration of one or more monomeric units in a polypeptide, polynucleotide, polysaccharide, or other biological polymer, resulting in a change in its properties.	50	0.0769	8.04e-22	5.1e-20
CELL_CELL_SIGNALING	404	Genes annotated by the GO term GO:0007267. Any process that mediates the transfer of information from one cell to another.	40	0.099	1.33e-21	7.68e-20
PROTEIN_MODIFICATION_PROCESS	631	Genes annotated by the GO term GO:0006464. The covalent alteration of one or more amino acids occurring in proteins, peptides and nascent polypeptides (co-translational, post-translational modifications). Includes the modification of charged tRNAs that are destined to occur in a protein (pre-translation modification).	49	0.0777	1.4e-21	7.68e-20
CELL_SURFACE_RECEPTOR_LINKED_SIGNAL_TRANSDUCTION_GO_0007166	641	Genes annotated by the GO term GO:0007166. Any series of molecular signals initiated by the binding of an extracellular ligand to a receptor on the surface of the target cell.	49	0.0764	2.73e-21	1.41e-19
ORGANELLE_ORGANIZATION_AND_BIOGENESIS	473	Genes annotated by the GO term GO:0006996. A process that is carried out at the cellular level which results in the formation, arrangement of constituent parts, or disassembly of any organelle within a cell.	41	0.0867	5.69e-20	2.76e-18
PROTEIN_METABOLIC_PROCESS	1231	Genes annotated by the GO term GO:0019538. The chemical reactions and pathways involving a specific protein, rather than of proteins in general. Includes protein modification.	65	0.0528	2.6e-19	1.19e-17
POST_TRANSLATIONAL_PROTEIN_MODIFICATION	476	Genes annotated by the GO term GO:0043687. The covalent alteration of one or more amino acids occurring in a protein after the protein has been completely translated and released from the ribosome.	40	0.084	4.91e-19	2.13e-17
G_PROTEIN_COUPLED_RECEPTOR_PROTEIN_SIGNALING_PATHWAY	342	Genes annotated by the GO term GO:0007186. The series of molecular signals generated as a consequence of a G-protein coupled receptor binding to its physiological ligand.	34	0.0994	1.31e-18	5.42e-17
CELLULAR_PROTEIN_METABOLIC_PROCESS	1117	Genes annotated by the GO term GO:0044267. The chemical reactions and pathways involving a specific protein, rather than of proteins in general, occurring at the level of an individual cell. Includes protein modification.	60	0.0537	3.04e-18	1.19e-16
CELLULAR_MACROMOLECULE_METABOLIC_PROCESS	1131	Genes annotated by the GO term GO:0044260. The chemical reactions and pathways involving macromolecules, large molecules including proteins, nucleic acids and carbohydrates, as carried out by individual cells.	60	0.0531	5.44e-18	2.04e-16
INTRACELLULAR_SIGNALING_CASCADE	667	Genes annotated by the GO term GO:0007242. A series of reactions within the cell that occur as a result of a single trigger reaction or compound.	44	0.066	7.65e-17	2.74e-15
REGULATION_OF_BIOLOGICAL_QUALITY	419	Genes annotated by the GO term GO:0065008. Any process that modulates the frequency, rate or extent of a biological quality. A biological quality is a measurable attribute of an organism or part of an organism, such as size, mass, shape, color, etc.	35	0.0835	9.82e-17	3.38e-15
ESTABLISHMENT_OF_LOCALIZATION	870	Genes annotated by the GO term GO:0051234. The directed movement of a cell, substance or cellular entity, such as a protein complex or organelle, to a specific location.	50	0.0575	1.54e-16	5.09e-15
TRANSPORT	795	Genes annotated by the GO term GO:0006810. The directed movement of substances (such as macromolecules, small molecules, ions) into, out of, within or between cells.	47	0.0591	4.45e-16	1.41e-14
NEUROGENESIS	93	Genes annotated by the GO term GO:0022008. Generation of cells within the nervous system.	18	0.1935	1.4e-15	4.28e-14
GENERATION_OF_NEURONS	83	Genes annotated by the GO term GO:0048699. The process by which nerve cells are generated. This includes the production of neuroblasts and their differentiation into neurons.	17	0.2048	3.17e-15	9.33e-14
NEURON_DIFFERENTIATION	76	Genes annotated by the GO term GO:0030182. The process whereby a relatively unspecialized cell acquires specialized features of a neuron.	16	0.2105	1.3e-14	3.71e-13
NEGATIVE_REGULATION_OF_BIOLOGICAL_PROCESS	677	Genes annotated by the GO term GO:0048519. Any process that stops, prevents or reduces the frequency, rate or extent of a biological process. Biological processes are regulated by many means; examples include the control of gene expression, protein modification or interaction with a protein or substrate molecule.	39	0.0576	3.37e-13	9.26e-12
NUCLEOBASENUCLEOSIDENUCLEOTIDE_AND_NUCLEIC_ACID_METABOLIC_PROCESS	1244	Genes annotated by the GO term GO:0006139. The chemical reactions and pathways involving nucleobases, nucleosides, nucleotides and nucleic acids.	54	0.0434	8.93e-13	2.38e-11
ORGAN_DEVELOPMENT	571	Genes annotated by the GO term GO:0048513. Development of a tissue or tissues that work together to perform a specific function or functions. Development pertains to the process whose specific outcome is the progression of a structure over time, from its formation to the mature structure. Organs are commonly observed as visibly distinct structures, but may also exist as loosely associated cluster…	35	0.0613	9.73e-13	2.51e-11
BRAIN_DEVELOPMENT	51	Genes annotated by the GO term GO:0007420. The process whose specific outcome is the progression of the brain over time, from its formation to the mature structure. The brain is one of the two components of the central nervous system and is the center of thought and emotion. It is responsible for the coordination and control of bodily activities and the interpretation of information from the sens…	12	0.2353	6.53e-12	1.63e-10
APOPTOSIS_GO	431	Genes annotated by the GO term GO:0006915. A form of programmed cell death induced by external or internal signals that trigger the activity of proteolytic caspases, whose actions dismantle the cell and result in cell death. Apoptosis begins internally with condensation and subsequent fragmentation of the cell nucleus (blebbing) while the plasma membrane remains intact. Other characteristics of a…	29	0.0673	9.43e-12	2.25e-10
PROGRAMMED_CELL_DEATH	432	Genes annotated by the GO term GO:0012501. Cell death resulting from activation of endogenous cellular processes.	29	0.0671	9.97e-12	2.25e-10
BEHAVIOR	153	Genes annotated by the GO term GO:0007610. The specific actions or reactions of an organism in response to external or internal stimuli. Patterned activity of a whole organism in a manner dependent upon some combination of that organism's internal state and external conditions.	18	0.1176	1.01e-11	2.25e-10
SECOND_MESSENGER_MEDIATED_SIGNALING	153	Genes annotated by the GO term GO:0019932. A series of molecular signals in which an ion or small molecule is formed or released into the cytosol, thereby helping relay the signal within the cell.	18	0.1176	1.01e-11	2.25e-10
ANATOMICAL_STRUCTURE_MORPHOGENESIS	376	Genes annotated by the GO term GO:0009653. The process by which anatomical structures are generated and organized. Morphogenesis pertains to the creation of form.	27	0.0718	1.12e-11	2.43e-10
REGULATION_OF_DEVELOPMENTAL_PROCESS	440	Genes annotated by the GO term GO:0050793. Any process that modulates the frequency, rate or extent of development, the biological process whose specific outcome is the progression of a multicellular organism over time from an initial condition (e.g. a zygote, or a young adult) to a later condition (e.g. a multicellular animal or an aged adult).	29	0.0659	1.55e-11	3.29e-10
POSITIVE_REGULATION_OF_BIOLOGICAL_PROCESS	709	Genes annotated by the GO term GO:0048518. Any process that activates or increases the frequency, rate or extent of a biological process. Biological processes are regulated by many means; examples include the control of gene expression, protein modification or interaction with a protein or substrate molecule.	37	0.0522	2.42e-11	4.98e-10
CYTOSKELETON_ORGANIZATION_AND_BIOGENESIS	208	Genes annotated by the GO term GO:0007010. A process that is carried out at the cellular level which results in the formation, arrangement of constituent parts, or disassembly of cytoskeletal structures.	20	0.0962	3.05e-11	6.13e-10
NEURON_DEVELOPMENT	61	Genes annotated by the GO term GO:0048666. The process whose specific outcome is the progression of a neuron over time, from initial commitment of the cell to a specific fate, to the fully functional differentiated cell.	12	0.1967	6.29e-11	1.23e-09
POSITIVE_REGULATION_OF_CELLULAR_PROCESS	668	Genes annotated by the GO term GO:0048522. Any process that activates or increases the frequency, rate or extent of cellular processes, those that are carried out at the cellular level, but are not necessarily restricted to a single cell. For example, cell communication occurs among more than one cell, but occurs at the cellular level.	35	0.0524	7.56e-11	1.45e-09
CELLULAR_MORPHOGENESIS_DURING_DIFFERENTIATION	49	Genes annotated by the GO term GO:0000904. The change in form (cell shape and size) that occurs when relatively unspecialized cells, e.g. embryonic or regenerative cells, acquire specialized structural and/or functional features that characterize the cells, tissues, or organs of the mature organism or some other relatively stable phase of the organism's life history.	11	0.2245	8.63e-11	1.62e-09
NEGATIVE_REGULATION_OF_CELLULAR_PROCESS	646	Genes annotated by the GO term GO:0048523. Any process that stops, prevents or reduces the frequency, rate or extent of cellular processes, those that are carried out at the cellular level, but are not necessarily restricted to a single cell. For example, cell communication occurs among more than one cell, but occurs at the cellular level.	34	0.0526	1.26e-10	2.3e-09
CELL_PROLIFERATION_GO_0008283	513	Genes annotated by the GO term GO:0008283. The multiplication or reproduction of cells, resulting in the expansion of a cell population.	30	0.0585	1.29e-10	2.31e-09
TRANSCRIPTION	753	Genes annotated by the GO term GO:0006350. The synthesis of either RNA on a template of DNA or DNA on a template of RNA.	37	0.0491	1.32e-10	2.31e-09
G_PROTEIN_SIGNALING_COUPLED_TO_CYCLIC_NUCLEOTIDE_SECOND_MESSENGER	100	Genes annotated by the GO term GO:0007187. The series of molecular signals generated as a consequence of a G-protein coupled receptor binding to its physiological ligand, followed by modulation of a nucleotide cyclase activity and a subsequent change in the concentration of a cyclic nucleotide.	14	0.14	1.93e-10	3.32e-09
NEURITE_DEVELOPMENT	53	Genes annotated by the GO term GO:0031175. The process whose specific outcome is the progression of the neurite over time, from its formation to the mature structure. The neurite is any process extending from a neural cell, such as axons or dendrites.	11	0.2075	2.14e-10	3.61e-09
CYCLIC_NUCLEOTIDE_MEDIATED_SIGNALING	102	Genes annotated by the GO term GO:0019935. A series of molecular signals in which a cell uses a cyclic nucleotide to convert an extracellular signal into a response.	14	0.1373	2.53e-10	4.17e-09
Gene/Gene Set Overlap Matrix
Entrez Gene Id	Gene Symbol	Gene Description	NERVOUS_SYSTEM_DEVELOPMENT	MULTICELLULAR_ORGANISMAL_DEVELOPMENT	SYSTEM_DEVELOPMENT	ANATOMICAL_STRUCTURE_DEVELOPMENT	SIGNAL_TRANSDUCTION	SYSTEM_PROCESS	CENTRAL_NERVOUS_SYSTEM_DEVELOPMENT	BIOPOLYMER_METABOLIC_PROCESS	NEUROLOGICAL_SYSTEM_PROCESS	CELL_DEVELOPMENT	TRANSMISSION_OF_NERVE_IMPULSE	SYNAPTIC_TRANSMISSION	BIOPOLYMER_MODIFICATION	CELL_CELL_SIGNALING	PROTEIN_MODIFICATION_PROCESS	CELL_SURFACE_RECEPTOR_LINKED_SIGNAL_TRANSDUCTION_GO_0007166	ORGANELLE_ORGANIZATION_AND_BIOGENESIS	PROTEIN_METABOLIC_PROCESS	POST_TRANSLATIONAL_PROTEIN_MODIFICATION	G_PROTEIN_COUPLED_RECEPTOR_PROTEIN_SIGNALING_PATHWAY	CELLULAR_PROTEIN_METABOLIC_PROCESS	CELLULAR_MACROMOLECULE_METABOLIC_PROCESS	INTRACELLULAR_SIGNALING_CASCADE	REGULATION_OF_BIOLOGICAL_QUALITY	ESTABLISHMENT_OF_LOCALIZATION	TRANSPORT	NEUROGENESIS	GENERATION_OF_NEURONS	NEURON_DIFFERENTIATION	NEGATIVE_REGULATION_OF_BIOLOGICAL_PROCESS	NUCLEOBASENUCLEOSIDENUCLEOTIDE_AND_NUCLEIC_ACID_METABOLIC_PROCESS	ORGAN_DEVELOPMENT	BRAIN_DEVELOPMENT	APOPTOSIS_GO	PROGRAMMED_CELL_DEATH	BEHAVIOR	SECOND_MESSENGER_MEDIATED_SIGNALING	ANATOMICAL_STRUCTURE_MORPHOGENESIS	REGULATION_OF_DEVELOPMENTAL_PROCESS	POSITIVE_REGULATION_OF_BIOLOGICAL_PROCESS	CYTOSKELETON_ORGANIZATION_AND_BIOGENESIS	NEURON_DEVELOPMENT	POSITIVE_REGULATION_OF_CELLULAR_PROCESS	CELLULAR_MORPHOGENESIS_DURING_DIFFERENTIATION	NEGATIVE_REGULATION_OF_CELLULAR_PROCESS	CELL_PROLIFERATION_GO_0008283	TRANSCRIPTION
4763	NF1	neurofibromin 1	NERVOUS_SYSTEM_DEVELOPMENT	MULTICELLULAR_ORGANISMAL_DEVELOPMENT	SYSTEM_DEVELOPMENT	ANATOMICAL_STRUCTURE_DEVELOPMENT	SIGNAL_TRANSDUCTION	SYSTEM_PROCESS	CENTRAL_NERVOUS_SYSTEM_DEVELOPMENT		NEUROLOGICAL_SYSTEM_PROCESS	CELL_DEVELOPMENT	TRANSMISSION_OF_NERVE_IMPULSE			CELL_CELL_SIGNALING		CELL_SURFACE_RECEPTOR_LINKED_SIGNAL_TRANSDUCTION_GO_0007166	ORGANELLE_ORGANIZATION_AND_BIOGENESIS			G_PROTEIN_COUPLED_RECEPTOR_PROTEIN_SIGNALING_PATHWAY			INTRACELLULAR_SIGNALING_CASCADE	REGULATION_OF_BIOLOGICAL_QUALITY	ESTABLISHMENT_OF_LOCALIZATION	TRANSPORT	NEUROGENESIS	GENERATION_OF_NEURONS		NEGATIVE_REGULATION_OF_BIOLOGICAL_PROCESS		ORGAN_DEVELOPMENT	BRAIN_DEVELOPMENT	APOPTOSIS_GO	PROGRAMMED_CELL_DEATH	BEHAVIOR	SECOND_MESSENGER_MEDIATED_SIGNALING	ANATOMICAL_STRUCTURE_MORPHOGENESIS	REGULATION_OF_DEVELOPMENTAL_PROCESS	POSITIVE_REGULATION_OF_BIOLOGICAL_PROCESS	CYTOSKELETON_ORGANIZATION_AND_BIOGENESIS		POSITIVE_REGULATION_OF_CELLULAR_PROCESS		NEGATIVE_REGULATION_OF_CELLULAR_PROCESS	CELL_PROLIFERATION_GO_0008283
6647	SOD1	superoxide dismutase 1, soluble	NERVOUS_SYSTEM_DEVELOPMENT	MULTICELLULAR_ORGANISMAL_DEVELOPMENT	SYSTEM_DEVELOPMENT	ANATOMICAL_STRUCTURE_DEVELOPMENT	SIGNAL_TRANSDUCTION	SYSTEM_PROCESS		BIOPOLYMER_METABOLIC_PROCESS	NEUROLOGICAL_SYSTEM_PROCESS	CELL_DEVELOPMENT	TRANSMISSION_OF_NERVE_IMPULSE			CELL_CELL_SIGNALING			ORGANELLE_ORGANIZATION_AND_BIOGENESIS						INTRACELLULAR_SIGNALING_CASCADE	REGULATION_OF_BIOLOGICAL_QUALITY			NEUROGENESIS			NEGATIVE_REGULATION_OF_BIOLOGICAL_PROCESS	NUCLEOBASENUCLEOSIDENUCLEOTIDE_AND_NUCLEIC_ACID_METABOLIC_PROCESS	ORGAN_DEVELOPMENT		APOPTOSIS_GO	PROGRAMMED_CELL_DEATH	BEHAVIOR		ANATOMICAL_STRUCTURE_MORPHOGENESIS	REGULATION_OF_DEVELOPMENTAL_PROCESS	POSITIVE_REGULATION_OF_BIOLOGICAL_PROCESS	CYTOSKELETON_ORGANIZATION_AND_BIOGENESIS				NEGATIVE_REGULATION_OF_CELLULAR_PROCESS
1813	DRD2	dopamine receptor D2	NERVOUS_SYSTEM_DEVELOPMENT	MULTICELLULAR_ORGANISMAL_DEVELOPMENT	SYSTEM_DEVELOPMENT	ANATOMICAL_STRUCTURE_DEVELOPMENT	SIGNAL_TRANSDUCTION	SYSTEM_PROCESS			NEUROLOGICAL_SYSTEM_PROCESS		TRANSMISSION_OF_NERVE_IMPULSE	SYNAPTIC_TRANSMISSION		CELL_CELL_SIGNALING		CELL_SURFACE_RECEPTOR_LINKED_SIGNAL_TRANSDUCTION_GO_0007166				G_PROTEIN_COUPLED_RECEPTOR_PROTEIN_SIGNALING_PATHWAY			INTRACELLULAR_SIGNALING_CASCADE														SECOND_MESSENGER_MEDIATED_SIGNALING
1742	DLG4	discs, large homolog 4 (Drosophila)	NERVOUS_SYSTEM_DEVELOPMENT	MULTICELLULAR_ORGANISMAL_DEVELOPMENT	SYSTEM_DEVELOPMENT	ANATOMICAL_STRUCTURE_DEVELOPMENT	SIGNAL_TRANSDUCTION	SYSTEM_PROCESS			NEUROLOGICAL_SYSTEM_PROCESS		TRANSMISSION_OF_NERVE_IMPULSE	SYNAPTIC_TRANSMISSION		CELL_CELL_SIGNALING				PROTEIN_METABOLIC_PROCESS																		BEHAVIOR
5728	PTEN	phosphatase and tensin homolog	NERVOUS_SYSTEM_DEVELOPMENT	MULTICELLULAR_ORGANISMAL_DEVELOPMENT	SYSTEM_DEVELOPMENT	ANATOMICAL_STRUCTURE_DEVELOPMENT	SIGNAL_TRANSDUCTION		CENTRAL_NERVOUS_SYSTEM_DEVELOPMENT	BIOPOLYMER_METABOLIC_PROCESS		CELL_DEVELOPMENT			BIOPOLYMER_MODIFICATION		PROTEIN_MODIFICATION_PROCESS			PROTEIN_METABOLIC_PROCESS	POST_TRANSLATIONAL_PROTEIN_MODIFICATION		CELLULAR_PROTEIN_METABOLIC_PROCESS	CELLULAR_MACROMOLECULE_METABOLIC_PROCESS	INTRACELLULAR_SIGNALING_CASCADE	REGULATION_OF_BIOLOGICAL_QUALITY						NEGATIVE_REGULATION_OF_BIOLOGICAL_PROCESS				APOPTOSIS_GO	PROGRAMMED_CELL_DEATH				REGULATION_OF_DEVELOPMENTAL_PROCESS	POSITIVE_REGULATION_OF_BIOLOGICAL_PROCESS			POSITIVE_REGULATION_OF_CELLULAR_PROCESS		NEGATIVE_REGULATION_OF_CELLULAR_PROCESS	CELL_PROLIFERATION_GO_0008283
6197	RPS6KA3	ribosomal protein S6 kinase, 90kDa, polypeptide 3	NERVOUS_SYSTEM_DEVELOPMENT	MULTICELLULAR_ORGANISMAL_DEVELOPMENT	SYSTEM_DEVELOPMENT	ANATOMICAL_STRUCTURE_DEVELOPMENT	SIGNAL_TRANSDUCTION		CENTRAL_NERVOUS_SYSTEM_DEVELOPMENT																									ORGAN_DEVELOPMENT
1131	CHRM3	cholinergic receptor, muscarinic 3	NERVOUS_SYSTEM_DEVELOPMENT	MULTICELLULAR_ORGANISMAL_DEVELOPMENT	SYSTEM_DEVELOPMENT	ANATOMICAL_STRUCTURE_DEVELOPMENT	SIGNAL_TRANSDUCTION			BIOPOLYMER_METABOLIC_PROCESS					BIOPOLYMER_MODIFICATION		PROTEIN_MODIFICATION_PROCESS	CELL_SURFACE_RECEPTOR_LINKED_SIGNAL_TRANSDUCTION_GO_0007166		PROTEIN_METABOLIC_PROCESS		G_PROTEIN_COUPLED_RECEPTOR_PROTEIN_SIGNALING_PATHWAY	CELLULAR_PROTEIN_METABOLIC_PROCESS	CELLULAR_MACROMOLECULE_METABOLIC_PROCESS																								CELL_PROLIFERATION_GO_0008283
10458	BAIAP2	BAI1-associated protein 2	NERVOUS_SYSTEM_DEVELOPMENT	MULTICELLULAR_ORGANISMAL_DEVELOPMENT	SYSTEM_DEVELOPMENT	ANATOMICAL_STRUCTURE_DEVELOPMENT	SIGNAL_TRANSDUCTION					CELL_DEVELOPMENT						CELL_SURFACE_RECEPTOR_LINKED_SIGNAL_TRANSDUCTION_GO_0007166											NEUROGENESIS	GENERATION_OF_NEURONS	NEURON_DIFFERENTIATION									ANATOMICAL_STRUCTURE_MORPHOGENESIS				NEURON_DEVELOPMENT		CELLULAR_MORPHOGENESIS_DURING_DIFFERENTIATION
4983	OPHN1	oligophrenin 1	NERVOUS_SYSTEM_DEVELOPMENT	MULTICELLULAR_ORGANISMAL_DEVELOPMENT	SYSTEM_DEVELOPMENT	ANATOMICAL_STRUCTURE_DEVELOPMENT	SIGNAL_TRANSDUCTION					CELL_DEVELOPMENT																	NEUROGENESIS	GENERATION_OF_NEURONS	NEURON_DIFFERENTIATION									ANATOMICAL_STRUCTURE_MORPHOGENESIS				NEURON_DEVELOPMENT		CELLULAR_MORPHOGENESIS_DURING_DIFFERENTIATION
5048	PAFAH1B1	platelet-activating factor acetylhydrolase 1b, regulatory subunit 1 (45kDa)	NERVOUS_SYSTEM_DEVELOPMENT	MULTICELLULAR_ORGANISMAL_DEVELOPMENT	SYSTEM_DEVELOPMENT	ANATOMICAL_STRUCTURE_DEVELOPMENT	SIGNAL_TRANSDUCTION												ORGANELLE_ORGANIZATION_AND_BIOGENESIS								ESTABLISHMENT_OF_LOCALIZATION																CYTOSKELETON_ORGANIZATION_AND_BIOGENESIS
152330	CNTN4	contactin 4	NERVOUS_SYSTEM_DEVELOPMENT	MULTICELLULAR_ORGANISMAL_DEVELOPMENT	SYSTEM_DEVELOPMENT	ANATOMICAL_STRUCTURE_DEVELOPMENT		SYSTEM_PROCESS	CENTRAL_NERVOUS_SYSTEM_DEVELOPMENT		NEUROLOGICAL_SYSTEM_PROCESS	CELL_DEVELOPMENT	TRANSMISSION_OF_NERVE_IMPULSE	SYNAPTIC_TRANSMISSION		CELL_CELL_SIGNALING										REGULATION_OF_BIOLOGICAL_QUALITY			NEUROGENESIS	GENERATION_OF_NEURONS	NEURON_DIFFERENTIATION	NEGATIVE_REGULATION_OF_BIOLOGICAL_PROCESS		ORGAN_DEVELOPMENT	BRAIN_DEVELOPMENT					ANATOMICAL_STRUCTURE_MORPHOGENESIS	REGULATION_OF_DEVELOPMENTAL_PROCESS			NEURON_DEVELOPMENT		CELLULAR_MORPHOGENESIS_DURING_DIFFERENTIATION	NEGATIVE_REGULATION_OF_CELLULAR_PROCESS
135	ADORA2A	adenosine A2a receptor	NERVOUS_SYSTEM_DEVELOPMENT	MULTICELLULAR_ORGANISMAL_DEVELOPMENT	SYSTEM_DEVELOPMENT	ANATOMICAL_STRUCTURE_DEVELOPMENT		SYSTEM_PROCESS	CENTRAL_NERVOUS_SYSTEM_DEVELOPMENT		NEUROLOGICAL_SYSTEM_PROCESS	CELL_DEVELOPMENT				CELL_CELL_SIGNALING										REGULATION_OF_BIOLOGICAL_QUALITY	ESTABLISHMENT_OF_LOCALIZATION	TRANSPORT					NUCLEOBASENUCLEOSIDENUCLEOTIDE_AND_NUCLEIC_ACID_METABOLIC_PROCESS			APOPTOSIS_GO	PROGRAMMED_CELL_DEATH
22871	NLGN1	neuroligin 1	NERVOUS_SYSTEM_DEVELOPMENT	MULTICELLULAR_ORGANISMAL_DEVELOPMENT	SYSTEM_DEVELOPMENT	ANATOMICAL_STRUCTURE_DEVELOPMENT		SYSTEM_PROCESS			NEUROLOGICAL_SYSTEM_PROCESS	CELL_DEVELOPMENT	TRANSMISSION_OF_NERVE_IMPULSE	SYNAPTIC_TRANSMISSION		CELL_CELL_SIGNALING			ORGANELLE_ORGANIZATION_AND_BIOGENESIS							REGULATION_OF_BIOLOGICAL_QUALITY	ESTABLISHMENT_OF_LOCALIZATION	TRANSPORT	NEUROGENESIS	GENERATION_OF_NEURONS	NEURON_DIFFERENTIATION										REGULATION_OF_DEVELOPMENTAL_PROCESS		CYTOSKELETON_ORGANIZATION_AND_BIOGENESIS
491	ATP2B2	ATPase, Ca++ transporting, plasma membrane 2	NERVOUS_SYSTEM_DEVELOPMENT	MULTICELLULAR_ORGANISMAL_DEVELOPMENT	SYSTEM_DEVELOPMENT	ANATOMICAL_STRUCTURE_DEVELOPMENT		SYSTEM_PROCESS			NEUROLOGICAL_SYSTEM_PROCESS	CELL_DEVELOPMENT																	NEUROGENESIS	GENERATION_OF_NEURONS	NEURON_DIFFERENTIATION
3785	KCNQ2	potassium voltage-gated channel, KQT-like subfamily, member 2	NERVOUS_SYSTEM_DEVELOPMENT	MULTICELLULAR_ORGANISMAL_DEVELOPMENT	SYSTEM_DEVELOPMENT	ANATOMICAL_STRUCTURE_DEVELOPMENT		SYSTEM_PROCESS			NEUROLOGICAL_SYSTEM_PROCESS		TRANSMISSION_OF_NERVE_IMPULSE	SYNAPTIC_TRANSMISSION		CELL_CELL_SIGNALING											ESTABLISHMENT_OF_LOCALIZATION	TRANSPORT
5071	PARK2	parkinson protein 2, E3 ubiquitin protein ligase (parkin)	NERVOUS_SYSTEM_DEVELOPMENT	MULTICELLULAR_ORGANISMAL_DEVELOPMENT	SYSTEM_DEVELOPMENT	ANATOMICAL_STRUCTURE_DEVELOPMENT			CENTRAL_NERVOUS_SYSTEM_DEVELOPMENT	BIOPOLYMER_METABOLIC_PROCESS					BIOPOLYMER_MODIFICATION		PROTEIN_MODIFICATION_PROCESS			PROTEIN_METABOLIC_PROCESS	POST_TRANSLATIONAL_PROTEIN_MODIFICATION		CELLULAR_PROTEIN_METABOLIC_PROCESS	CELLULAR_MACROMOLECULE_METABOLIC_PROCESS
7337	UBE3A	ubiquitin protein ligase E3A	NERVOUS_SYSTEM_DEVELOPMENT	MULTICELLULAR_ORGANISMAL_DEVELOPMENT	SYSTEM_DEVELOPMENT	ANATOMICAL_STRUCTURE_DEVELOPMENT			CENTRAL_NERVOUS_SYSTEM_DEVELOPMENT	BIOPOLYMER_METABOLIC_PROCESS										PROTEIN_METABOLIC_PROCESS			CELLULAR_PROTEIN_METABOLIC_PROCESS	CELLULAR_MACROMOLECULE_METABOLIC_PROCESS										ORGAN_DEVELOPMENT	BRAIN_DEVELOPMENT
7704	ZBTB16	zinc finger and BTB domain containing 16	NERVOUS_SYSTEM_DEVELOPMENT	MULTICELLULAR_ORGANISMAL_DEVELOPMENT	SYSTEM_DEVELOPMENT	ANATOMICAL_STRUCTURE_DEVELOPMENT			CENTRAL_NERVOUS_SYSTEM_DEVELOPMENT	BIOPOLYMER_METABOLIC_PROCESS																						NEGATIVE_REGULATION_OF_BIOLOGICAL_PROCESS	NUCLEOBASENUCLEOSIDENUCLEOTIDE_AND_NUCLEIC_ACID_METABOLIC_PROCESS	ORGAN_DEVELOPMENT							REGULATION_OF_DEVELOPMENTAL_PROCESS						NEGATIVE_REGULATION_OF_CELLULAR_PROCESS		TRANSCRIPTION
4862	NPAS2	neuronal PAS domain protein 2	NERVOUS_SYSTEM_DEVELOPMENT	MULTICELLULAR_ORGANISMAL_DEVELOPMENT	SYSTEM_DEVELOPMENT	ANATOMICAL_STRUCTURE_DEVELOPMENT			CENTRAL_NERVOUS_SYSTEM_DEVELOPMENT	BIOPOLYMER_METABOLIC_PROCESS																							NUCLEOBASENUCLEOSIDENUCLEOTIDE_AND_NUCLEIC_ACID_METABOLIC_PROCESS									POSITIVE_REGULATION_OF_BIOLOGICAL_PROCESS			POSITIVE_REGULATION_OF_CELLULAR_PROCESS				TRANSCRIPTION
80184	CEP290	centrosomal protein 290kDa	NERVOUS_SYSTEM_DEVELOPMENT	MULTICELLULAR_ORGANISMAL_DEVELOPMENT	SYSTEM_DEVELOPMENT	ANATOMICAL_STRUCTURE_DEVELOPMENT			CENTRAL_NERVOUS_SYSTEM_DEVELOPMENT			CELL_DEVELOPMENT															ESTABLISHMENT_OF_LOCALIZATION	TRANSPORT						ORGAN_DEVELOPMENT	BRAIN_DEVELOPMENT					ANATOMICAL_STRUCTURE_MORPHOGENESIS						CELLULAR_MORPHOGENESIS_DURING_DIFFERENTIATION
6092	ROBO2	roundabout, axon guidance receptor, homolog 2 (Drosophila)	NERVOUS_SYSTEM_DEVELOPMENT	MULTICELLULAR_ORGANISMAL_DEVELOPMENT	SYSTEM_DEVELOPMENT	ANATOMICAL_STRUCTURE_DEVELOPMENT			CENTRAL_NERVOUS_SYSTEM_DEVELOPMENT			CELL_DEVELOPMENT																	NEUROGENESIS	GENERATION_OF_NEURONS	NEURON_DIFFERENTIATION			ORGAN_DEVELOPMENT	BRAIN_DEVELOPMENT					ANATOMICAL_STRUCTURE_MORPHOGENESIS	REGULATION_OF_DEVELOPMENTAL_PROCESS	POSITIVE_REGULATION_OF_BIOLOGICAL_PROCESS		NEURON_DEVELOPMENT	POSITIVE_REGULATION_OF_CELLULAR_PROCESS	CELLULAR_MORPHOGENESIS_DURING_DIFFERENTIATION
161357	MDGA2	MAM domain containing glycosylphosphatidylinositol anchor 2	NERVOUS_SYSTEM_DEVELOPMENT	MULTICELLULAR_ORGANISMAL_DEVELOPMENT	SYSTEM_DEVELOPMENT	ANATOMICAL_STRUCTURE_DEVELOPMENT			CENTRAL_NERVOUS_SYSTEM_DEVELOPMENT			CELL_DEVELOPMENT																	NEUROGENESIS	GENERATION_OF_NEURONS	NEURON_DIFFERENTIATION
10787	NCKAP1	NCK-associated protein 1	NERVOUS_SYSTEM_DEVELOPMENT	MULTICELLULAR_ORGANISMAL_DEVELOPMENT	SYSTEM_DEVELOPMENT	ANATOMICAL_STRUCTURE_DEVELOPMENT			CENTRAL_NERVOUS_SYSTEM_DEVELOPMENT			CELL_DEVELOPMENT																								APOPTOSIS_GO	PROGRAMMED_CELL_DEATH
7915	ALDH5A1	aldehyde dehydrogenase 5 family, member A1	NERVOUS_SYSTEM_DEVELOPMENT	MULTICELLULAR_ORGANISMAL_DEVELOPMENT	SYSTEM_DEVELOPMENT	ANATOMICAL_STRUCTURE_DEVELOPMENT			CENTRAL_NERVOUS_SYSTEM_DEVELOPMENT											PROTEIN_METABOLIC_PROCESS
23026	MYO16	myosin XVI	NERVOUS_SYSTEM_DEVELOPMENT	MULTICELLULAR_ORGANISMAL_DEVELOPMENT	SYSTEM_DEVELOPMENT	ANATOMICAL_STRUCTURE_DEVELOPMENT			CENTRAL_NERVOUS_SYSTEM_DEVELOPMENT																							NEGATIVE_REGULATION_OF_BIOLOGICAL_PROCESS		ORGAN_DEVELOPMENT	BRAIN_DEVELOPMENT												NEGATIVE_REGULATION_OF_CELLULAR_PROCESS	CELL_PROLIFERATION_GO_0008283
9915	ARNT2	aryl-hydrocarbon receptor nuclear translocator 2	NERVOUS_SYSTEM_DEVELOPMENT	MULTICELLULAR_ORGANISMAL_DEVELOPMENT	SYSTEM_DEVELOPMENT	ANATOMICAL_STRUCTURE_DEVELOPMENT			CENTRAL_NERVOUS_SYSTEM_DEVELOPMENT																								NUCLEOBASENUCLEOSIDENUCLEOTIDE_AND_NUCLEIC_ACID_METABOLIC_PROCESS									POSITIVE_REGULATION_OF_BIOLOGICAL_PROCESS			POSITIVE_REGULATION_OF_CELLULAR_PROCESS				TRANSCRIPTION
1959	EGR2	early growth response 2	NERVOUS_SYSTEM_DEVELOPMENT	MULTICELLULAR_ORGANISMAL_DEVELOPMENT	SYSTEM_DEVELOPMENT	ANATOMICAL_STRUCTURE_DEVELOPMENT			CENTRAL_NERVOUS_SYSTEM_DEVELOPMENT																									ORGAN_DEVELOPMENT	BRAIN_DEVELOPMENT
10716	TBR1	T-box, brain, 1	NERVOUS_SYSTEM_DEVELOPMENT	MULTICELLULAR_ORGANISMAL_DEVELOPMENT	SYSTEM_DEVELOPMENT	ANATOMICAL_STRUCTURE_DEVELOPMENT			CENTRAL_NERVOUS_SYSTEM_DEVELOPMENT																									ORGAN_DEVELOPMENT	BRAIN_DEVELOPMENT
1746	DLX2	distal-less homeobox 2	NERVOUS_SYSTEM_DEVELOPMENT	MULTICELLULAR_ORGANISMAL_DEVELOPMENT	SYSTEM_DEVELOPMENT	ANATOMICAL_STRUCTURE_DEVELOPMENT			CENTRAL_NERVOUS_SYSTEM_DEVELOPMENT																									ORGAN_DEVELOPMENT	BRAIN_DEVELOPMENT
2290	FOXG1	forkhead box G1	NERVOUS_SYSTEM_DEVELOPMENT	MULTICELLULAR_ORGANISMAL_DEVELOPMENT	SYSTEM_DEVELOPMENT	ANATOMICAL_STRUCTURE_DEVELOPMENT			CENTRAL_NERVOUS_SYSTEM_DEVELOPMENT																									ORGAN_DEVELOPMENT	BRAIN_DEVELOPMENT
2334	AFF2	AF4/FMR2 family, member 2	NERVOUS_SYSTEM_DEVELOPMENT	MULTICELLULAR_ORGANISMAL_DEVELOPMENT	SYSTEM_DEVELOPMENT	ANATOMICAL_STRUCTURE_DEVELOPMENT			CENTRAL_NERVOUS_SYSTEM_DEVELOPMENT																									ORGAN_DEVELOPMENT	BRAIN_DEVELOPMENT
93986	FOXP2	forkhead box P2	NERVOUS_SYSTEM_DEVELOPMENT	MULTICELLULAR_ORGANISMAL_DEVELOPMENT	SYSTEM_DEVELOPMENT	ANATOMICAL_STRUCTURE_DEVELOPMENT			CENTRAL_NERVOUS_SYSTEM_DEVELOPMENT																									ORGAN_DEVELOPMENT	BRAIN_DEVELOPMENT
7471	WNT1	wingless-type MMTV integration site family, member 1	NERVOUS_SYSTEM_DEVELOPMENT	MULTICELLULAR_ORGANISMAL_DEVELOPMENT	SYSTEM_DEVELOPMENT	ANATOMICAL_STRUCTURE_DEVELOPMENT			CENTRAL_NERVOUS_SYSTEM_DEVELOPMENT																															ANATOMICAL_STRUCTURE_MORPHOGENESIS
1641	DCX	doublecortin	NERVOUS_SYSTEM_DEVELOPMENT	MULTICELLULAR_ORGANISMAL_DEVELOPMENT	SYSTEM_DEVELOPMENT	ANATOMICAL_STRUCTURE_DEVELOPMENT			CENTRAL_NERVOUS_SYSTEM_DEVELOPMENT
26280	IL1RAPL2	interleukin 1 receptor accessory protein-like 2	NERVOUS_SYSTEM_DEVELOPMENT	MULTICELLULAR_ORGANISMAL_DEVELOPMENT	SYSTEM_DEVELOPMENT	ANATOMICAL_STRUCTURE_DEVELOPMENT			CENTRAL_NERVOUS_SYSTEM_DEVELOPMENT
27255	CNTN6	contactin 6	NERVOUS_SYSTEM_DEVELOPMENT	MULTICELLULAR_ORGANISMAL_DEVELOPMENT	SYSTEM_DEVELOPMENT	ANATOMICAL_STRUCTURE_DEVELOPMENT			CENTRAL_NERVOUS_SYSTEM_DEVELOPMENT
3720	JARID2	jumonji, AT rich interactive domain 2	NERVOUS_SYSTEM_DEVELOPMENT	MULTICELLULAR_ORGANISMAL_DEVELOPMENT	SYSTEM_DEVELOPMENT	ANATOMICAL_STRUCTURE_DEVELOPMENT			CENTRAL_NERVOUS_SYSTEM_DEVELOPMENT
54221	SNTG2	syntrophin, gamma 2	NERVOUS_SYSTEM_DEVELOPMENT	MULTICELLULAR_ORGANISMAL_DEVELOPMENT	SYSTEM_DEVELOPMENT	ANATOMICAL_STRUCTURE_DEVELOPMENT			CENTRAL_NERVOUS_SYSTEM_DEVELOPMENT
6586	SLIT3	slit homolog 3 (Drosophila)	NERVOUS_SYSTEM_DEVELOPMENT	MULTICELLULAR_ORGANISMAL_DEVELOPMENT	SYSTEM_DEVELOPMENT	ANATOMICAL_STRUCTURE_DEVELOPMENT			CENTRAL_NERVOUS_SYSTEM_DEVELOPMENT
92737	DNER	delta/notch-like EGF repeat containing	NERVOUS_SYSTEM_DEVELOPMENT	MULTICELLULAR_ORGANISMAL_DEVELOPMENT	SYSTEM_DEVELOPMENT	ANATOMICAL_STRUCTURE_DEVELOPMENT			CENTRAL_NERVOUS_SYSTEM_DEVELOPMENT
2033	EP300	E1A binding protein p300	NERVOUS_SYSTEM_DEVELOPMENT	MULTICELLULAR_ORGANISMAL_DEVELOPMENT	SYSTEM_DEVELOPMENT	ANATOMICAL_STRUCTURE_DEVELOPMENT				BIOPOLYMER_METABOLIC_PROCESS		CELL_DEVELOPMENT			BIOPOLYMER_MODIFICATION		PROTEIN_MODIFICATION_PROCESS			PROTEIN_METABOLIC_PROCESS			CELLULAR_PROTEIN_METABOLIC_PROCESS	CELLULAR_MACROMOLECULE_METABOLIC_PROCESS		REGULATION_OF_BIOLOGICAL_QUALITY							NUCLEOBASENUCLEOSIDENUCLEOTIDE_AND_NUCLEIC_ACID_METABOLIC_PROCESS			APOPTOSIS_GO	PROGRAMMED_CELL_DEATH												TRANSCRIPTION
4010	LMX1B	LIM homeobox transcription factor 1, beta	NERVOUS_SYSTEM_DEVELOPMENT	MULTICELLULAR_ORGANISMAL_DEVELOPMENT	SYSTEM_DEVELOPMENT	ANATOMICAL_STRUCTURE_DEVELOPMENT				BIOPOLYMER_METABOLIC_PROCESS		CELL_DEVELOPMENT																	NEUROGENESIS	GENERATION_OF_NEURONS	NEURON_DIFFERENTIATION		NUCLEOBASENUCLEOSIDENUCLEOTIDE_AND_NUCLEIC_ACID_METABOLIC_PROCESS																TRANSCRIPTION
1859	DYRK1A	dual-specificity tyrosine-(Y)-phosphorylation regulated kinase 1A	NERVOUS_SYSTEM_DEVELOPMENT	MULTICELLULAR_ORGANISMAL_DEVELOPMENT	SYSTEM_DEVELOPMENT	ANATOMICAL_STRUCTURE_DEVELOPMENT				BIOPOLYMER_METABOLIC_PROCESS					BIOPOLYMER_MODIFICATION		PROTEIN_MODIFICATION_PROCESS			PROTEIN_METABOLIC_PROCESS	POST_TRANSLATIONAL_PROTEIN_MODIFICATION		CELLULAR_PROTEIN_METABOLIC_PROCESS	CELLULAR_MACROMOLECULE_METABOLIC_PROCESS
2048	EPHB2	EPH receptor B2	NERVOUS_SYSTEM_DEVELOPMENT	MULTICELLULAR_ORGANISMAL_DEVELOPMENT	SYSTEM_DEVELOPMENT	ANATOMICAL_STRUCTURE_DEVELOPMENT				BIOPOLYMER_METABOLIC_PROCESS					BIOPOLYMER_MODIFICATION		PROTEIN_MODIFICATION_PROCESS			PROTEIN_METABOLIC_PROCESS	POST_TRANSLATIONAL_PROTEIN_MODIFICATION		CELLULAR_PROTEIN_METABOLIC_PROCESS	CELLULAR_MACROMOLECULE_METABOLIC_PROCESS
8128	ST8SIA2	ST8 alpha-N-acetyl-neuraminide alpha-2,8-sialyltransferase 2	NERVOUS_SYSTEM_DEVELOPMENT	MULTICELLULAR_ORGANISMAL_DEVELOPMENT	SYSTEM_DEVELOPMENT	ANATOMICAL_STRUCTURE_DEVELOPMENT				BIOPOLYMER_METABOLIC_PROCESS					BIOPOLYMER_MODIFICATION		PROTEIN_MODIFICATION_PROCESS			PROTEIN_METABOLIC_PROCESS			CELLULAR_PROTEIN_METABOLIC_PROCESS	CELLULAR_MACROMOLECULE_METABOLIC_PROCESS
9759	HDAC4	histone deacetylase 4	NERVOUS_SYSTEM_DEVELOPMENT	MULTICELLULAR_ORGANISMAL_DEVELOPMENT	SYSTEM_DEVELOPMENT	ANATOMICAL_STRUCTURE_DEVELOPMENT				BIOPOLYMER_METABOLIC_PROCESS									ORGANELLE_ORGANIZATION_AND_BIOGENESIS													NEGATIVE_REGULATION_OF_BIOLOGICAL_PROCESS	NUCLEOBASENUCLEOSIDENUCLEOTIDE_AND_NUCLEIC_ACID_METABOLIC_PROCESS	ORGAN_DEVELOPMENT							REGULATION_OF_DEVELOPMENTAL_PROCESS								TRANSCRIPTION
3912	LAMB1	laminin, beta 1	NERVOUS_SYSTEM_DEVELOPMENT	MULTICELLULAR_ORGANISMAL_DEVELOPMENT	SYSTEM_DEVELOPMENT	ANATOMICAL_STRUCTURE_DEVELOPMENT						CELL_DEVELOPMENT																	NEUROGENESIS	GENERATION_OF_NEURONS	NEURON_DIFFERENTIATION			ORGAN_DEVELOPMENT						ANATOMICAL_STRUCTURE_MORPHOGENESIS		POSITIVE_REGULATION_OF_BIOLOGICAL_PROCESS		NEURON_DEVELOPMENT	POSITIVE_REGULATION_OF_CELLULAR_PROCESS			CELL_PROLIFERATION_GO_0008283
6091	ROBO1	roundabout, axon guidance receptor, homolog 1 (Drosophila)	NERVOUS_SYSTEM_DEVELOPMENT	MULTICELLULAR_ORGANISMAL_DEVELOPMENT	SYSTEM_DEVELOPMENT	ANATOMICAL_STRUCTURE_DEVELOPMENT						CELL_DEVELOPMENT																	NEUROGENESIS	GENERATION_OF_NEURONS	NEURON_DIFFERENTIATION									ANATOMICAL_STRUCTURE_MORPHOGENESIS	REGULATION_OF_DEVELOPMENTAL_PROCESS	POSITIVE_REGULATION_OF_BIOLOGICAL_PROCESS		NEURON_DEVELOPMENT	POSITIVE_REGULATION_OF_CELLULAR_PROCESS	CELLULAR_MORPHOGENESIS_DURING_DIFFERENTIATION
8828	NRP2	neuropilin 2	NERVOUS_SYSTEM_DEVELOPMENT	MULTICELLULAR_ORGANISMAL_DEVELOPMENT	SYSTEM_DEVELOPMENT	ANATOMICAL_STRUCTURE_DEVELOPMENT						CELL_DEVELOPMENT																	NEUROGENESIS	GENERATION_OF_NEURONS	NEURON_DIFFERENTIATION									ANATOMICAL_STRUCTURE_MORPHOGENESIS				NEURON_DEVELOPMENT		CELLULAR_MORPHOGENESIS_DURING_DIFFERENTIATION
9369	NRXN3	neurexin 3	NERVOUS_SYSTEM_DEVELOPMENT	MULTICELLULAR_ORGANISMAL_DEVELOPMENT	SYSTEM_DEVELOPMENT	ANATOMICAL_STRUCTURE_DEVELOPMENT						CELL_DEVELOPMENT																	NEUROGENESIS	GENERATION_OF_NEURONS	NEURON_DIFFERENTIATION									ANATOMICAL_STRUCTURE_MORPHOGENESIS				NEURON_DEVELOPMENT		CELLULAR_MORPHOGENESIS_DURING_DIFFERENTIATION
9378	NRXN1	neurexin 1	NERVOUS_SYSTEM_DEVELOPMENT	MULTICELLULAR_ORGANISMAL_DEVELOPMENT	SYSTEM_DEVELOPMENT	ANATOMICAL_STRUCTURE_DEVELOPMENT						CELL_DEVELOPMENT																	NEUROGENESIS	GENERATION_OF_NEURONS	NEURON_DIFFERENTIATION									ANATOMICAL_STRUCTURE_MORPHOGENESIS				NEURON_DEVELOPMENT		CELLULAR_MORPHOGENESIS_DURING_DIFFERENTIATION
23191	CYFIP1	cytoplasmic FMR1 interacting protein 1	NERVOUS_SYSTEM_DEVELOPMENT	MULTICELLULAR_ORGANISMAL_DEVELOPMENT	SYSTEM_DEVELOPMENT	ANATOMICAL_STRUCTURE_DEVELOPMENT						CELL_DEVELOPMENT																	NEUROGENESIS	GENERATION_OF_NEURONS	NEURON_DIFFERENTIATION									ANATOMICAL_STRUCTURE_MORPHOGENESIS				NEURON_DEVELOPMENT		CELLULAR_MORPHOGENESIS_DURING_DIFFERENTIATION
22854	NTNG1	netrin G1	NERVOUS_SYSTEM_DEVELOPMENT	MULTICELLULAR_ORGANISMAL_DEVELOPMENT	SYSTEM_DEVELOPMENT	ANATOMICAL_STRUCTURE_DEVELOPMENT						CELL_DEVELOPMENT																	NEUROGENESIS	GENERATION_OF_NEURONS	NEURON_DIFFERENTIATION									ANATOMICAL_STRUCTURE_MORPHOGENESIS				NEURON_DEVELOPMENT		CELLULAR_MORPHOGENESIS_DURING_DIFFERENTIATION
4897	NRCAM	neuronal cell adhesion molecule	NERVOUS_SYSTEM_DEVELOPMENT	MULTICELLULAR_ORGANISMAL_DEVELOPMENT	SYSTEM_DEVELOPMENT	ANATOMICAL_STRUCTURE_DEVELOPMENT						CELL_DEVELOPMENT																	NEUROGENESIS	GENERATION_OF_NEURONS	NEURON_DIFFERENTIATION													NEURON_DEVELOPMENT
9037	SEMA5A	sema domain, seven thrombospondin repeats (type 1 and type 1-like), transmembrane domain (TM) and short cytoplasmic domain, (semaphorin) 5A	NERVOUS_SYSTEM_DEVELOPMENT	MULTICELLULAR_ORGANISMAL_DEVELOPMENT	SYSTEM_DEVELOPMENT	ANATOMICAL_STRUCTURE_DEVELOPMENT										CELL_CELL_SIGNALING
2173	FABP7	fatty acid binding protein 7, brain	NERVOUS_SYSTEM_DEVELOPMENT	MULTICELLULAR_ORGANISMAL_DEVELOPMENT	SYSTEM_DEVELOPMENT	ANATOMICAL_STRUCTURE_DEVELOPMENT																										NEGATIVE_REGULATION_OF_BIOLOGICAL_PROCESS															NEGATIVE_REGULATION_OF_CELLULAR_PROCESS	CELL_PROLIFERATION_GO_0008283
4208	MEF2C	myocyte enhancer factor 2C	NERVOUS_SYSTEM_DEVELOPMENT	MULTICELLULAR_ORGANISMAL_DEVELOPMENT	SYSTEM_DEVELOPMENT	ANATOMICAL_STRUCTURE_DEVELOPMENT																												ORGAN_DEVELOPMENT
1750	DLX6	distal-less homeobox 6	NERVOUS_SYSTEM_DEVELOPMENT	MULTICELLULAR_ORGANISMAL_DEVELOPMENT	SYSTEM_DEVELOPMENT	ANATOMICAL_STRUCTURE_DEVELOPMENT																												ORGAN_DEVELOPMENT
1826	DSCAM	Down syndrome cell adhesion molecule	NERVOUS_SYSTEM_DEVELOPMENT	MULTICELLULAR_ORGANISMAL_DEVELOPMENT	SYSTEM_DEVELOPMENT	ANATOMICAL_STRUCTURE_DEVELOPMENT
321	APBA2	amyloid beta (A4) precursor protein-binding, family A, member 2	NERVOUS_SYSTEM_DEVELOPMENT	MULTICELLULAR_ORGANISMAL_DEVELOPMENT	SYSTEM_DEVELOPMENT	ANATOMICAL_STRUCTURE_DEVELOPMENT
4745	NELL1	NEL-like 1 (chicken)	NERVOUS_SYSTEM_DEVELOPMENT	MULTICELLULAR_ORGANISMAL_DEVELOPMENT	SYSTEM_DEVELOPMENT	ANATOMICAL_STRUCTURE_DEVELOPMENT
56134	PCDHAC2	protocadherin alpha subfamily C, 2	NERVOUS_SYSTEM_DEVELOPMENT	MULTICELLULAR_ORGANISMAL_DEVELOPMENT	SYSTEM_DEVELOPMENT	ANATOMICAL_STRUCTURE_DEVELOPMENT
56135	PCDHAC1	protocadherin alpha subfamily C, 1	NERVOUS_SYSTEM_DEVELOPMENT	MULTICELLULAR_ORGANISMAL_DEVELOPMENT	SYSTEM_DEVELOPMENT	ANATOMICAL_STRUCTURE_DEVELOPMENT
56138	PCDHA11	protocadherin alpha 11	NERVOUS_SYSTEM_DEVELOPMENT	MULTICELLULAR_ORGANISMAL_DEVELOPMENT	SYSTEM_DEVELOPMENT	ANATOMICAL_STRUCTURE_DEVELOPMENT
56139	PCDHA10	protocadherin alpha 10	NERVOUS_SYSTEM_DEVELOPMENT	MULTICELLULAR_ORGANISMAL_DEVELOPMENT	SYSTEM_DEVELOPMENT	ANATOMICAL_STRUCTURE_DEVELOPMENT
56140	PCDHA8	protocadherin alpha 8	NERVOUS_SYSTEM_DEVELOPMENT	MULTICELLULAR_ORGANISMAL_DEVELOPMENT	SYSTEM_DEVELOPMENT	ANATOMICAL_STRUCTURE_DEVELOPMENT
56141	PCDHA7	protocadherin alpha 7	NERVOUS_SYSTEM_DEVELOPMENT	MULTICELLULAR_ORGANISMAL_DEVELOPMENT	SYSTEM_DEVELOPMENT	ANATOMICAL_STRUCTURE_DEVELOPMENT
56142	PCDHA6	protocadherin alpha 6	NERVOUS_SYSTEM_DEVELOPMENT	MULTICELLULAR_ORGANISMAL_DEVELOPMENT	SYSTEM_DEVELOPMENT	ANATOMICAL_STRUCTURE_DEVELOPMENT
56143	PCDHA5	protocadherin alpha 5	NERVOUS_SYSTEM_DEVELOPMENT	MULTICELLULAR_ORGANISMAL_DEVELOPMENT	SYSTEM_DEVELOPMENT	ANATOMICAL_STRUCTURE_DEVELOPMENT
56144	PCDHA4	protocadherin alpha 4	NERVOUS_SYSTEM_DEVELOPMENT	MULTICELLULAR_ORGANISMAL_DEVELOPMENT	SYSTEM_DEVELOPMENT	ANATOMICAL_STRUCTURE_DEVELOPMENT
56145	PCDHA3	protocadherin alpha 3	NERVOUS_SYSTEM_DEVELOPMENT	MULTICELLULAR_ORGANISMAL_DEVELOPMENT	SYSTEM_DEVELOPMENT	ANATOMICAL_STRUCTURE_DEVELOPMENT
56146	PCDHA2	protocadherin alpha 2	NERVOUS_SYSTEM_DEVELOPMENT	MULTICELLULAR_ORGANISMAL_DEVELOPMENT	SYSTEM_DEVELOPMENT	ANATOMICAL_STRUCTURE_DEVELOPMENT
56147	PCDHA1	protocadherin alpha 1	NERVOUS_SYSTEM_DEVELOPMENT	MULTICELLULAR_ORGANISMAL_DEVELOPMENT	SYSTEM_DEVELOPMENT	ANATOMICAL_STRUCTURE_DEVELOPMENT
627	BDNF	brain-derived neurotrophic factor	NERVOUS_SYSTEM_DEVELOPMENT	MULTICELLULAR_ORGANISMAL_DEVELOPMENT	SYSTEM_DEVELOPMENT	ANATOMICAL_STRUCTURE_DEVELOPMENT
6334	SCN8A	sodium channel, voltage gated, type VIII, alpha subunit	NERVOUS_SYSTEM_DEVELOPMENT	MULTICELLULAR_ORGANISMAL_DEVELOPMENT	SYSTEM_DEVELOPMENT	ANATOMICAL_STRUCTURE_DEVELOPMENT
1139	CHRNA7	cholinergic receptor, nicotinic, alpha 7		MULTICELLULAR_ORGANISMAL_DEVELOPMENT	SYSTEM_DEVELOPMENT	ANATOMICAL_STRUCTURE_DEVELOPMENT	SIGNAL_TRANSDUCTION	SYSTEM_PROCESS			NEUROLOGICAL_SYSTEM_PROCESS														INTRACELLULAR_SIGNALING_CASCADE	REGULATION_OF_BIOLOGICAL_QUALITY	ESTABLISHMENT_OF_LOCALIZATION	TRANSPORT				NEGATIVE_REGULATION_OF_BIOLOGICAL_PROCESS		ORGAN_DEVELOPMENT						ANATOMICAL_STRUCTURE_MORPHOGENESIS	REGULATION_OF_DEVELOPMENTAL_PROCESS	POSITIVE_REGULATION_OF_BIOLOGICAL_PROCESS			POSITIVE_REGULATION_OF_CELLULAR_PROCESS			CELL_PROLIFERATION_GO_0008283
5788	PTPRC	protein tyrosine phosphatase, receptor type, C		MULTICELLULAR_ORGANISMAL_DEVELOPMENT	SYSTEM_DEVELOPMENT	ANATOMICAL_STRUCTURE_DEVELOPMENT	SIGNAL_TRANSDUCTION			BIOPOLYMER_METABOLIC_PROCESS		CELL_DEVELOPMENT			BIOPOLYMER_MODIFICATION		PROTEIN_MODIFICATION_PROCESS	CELL_SURFACE_RECEPTOR_LINKED_SIGNAL_TRANSDUCTION_GO_0007166		PROTEIN_METABOLIC_PROCESS	POST_TRANSLATIONAL_PROTEIN_MODIFICATION		CELLULAR_PROTEIN_METABOLIC_PROCESS	CELLULAR_MACROMOLECULE_METABOLIC_PROCESS		REGULATION_OF_BIOLOGICAL_QUALITY						NEGATIVE_REGULATION_OF_BIOLOGICAL_PROCESS		ORGAN_DEVELOPMENT		APOPTOSIS_GO	PROGRAMMED_CELL_DEATH				REGULATION_OF_DEVELOPMENTAL_PROCESS	POSITIVE_REGULATION_OF_BIOLOGICAL_PROCESS			POSITIVE_REGULATION_OF_CELLULAR_PROCESS		NEGATIVE_REGULATION_OF_CELLULAR_PROCESS	CELL_PROLIFERATION_GO_0008283
3265	HRAS	v-Ha-ras Harvey rat sarcoma viral oncogene homolog		MULTICELLULAR_ORGANISMAL_DEVELOPMENT	SYSTEM_DEVELOPMENT	ANATOMICAL_STRUCTURE_DEVELOPMENT	SIGNAL_TRANSDUCTION											CELL_SURFACE_RECEPTOR_LINKED_SIGNAL_TRANSDUCTION_GO_0007166																ORGAN_DEVELOPMENT				BEHAVIOR		ANATOMICAL_STRUCTURE_MORPHOGENESIS
2245	FGD1	FYVE, RhoGEF and PH domain containing 1		MULTICELLULAR_ORGANISMAL_DEVELOPMENT	SYSTEM_DEVELOPMENT	ANATOMICAL_STRUCTURE_DEVELOPMENT	SIGNAL_TRANSDUCTION												ORGANELLE_ORGANIZATION_AND_BIOGENESIS						INTRACELLULAR_SIGNALING_CASCADE	REGULATION_OF_BIOLOGICAL_QUALITY								ORGAN_DEVELOPMENT						ANATOMICAL_STRUCTURE_MORPHOGENESIS	REGULATION_OF_DEVELOPMENTAL_PROCESS		CYTOSKELETON_ORGANIZATION_AND_BIOGENESIS
2131	EXT1	exostosin 1		MULTICELLULAR_ORGANISMAL_DEVELOPMENT	SYSTEM_DEVELOPMENT	ANATOMICAL_STRUCTURE_DEVELOPMENT	SIGNAL_TRANSDUCTION													PROTEIN_METABOLIC_PROCESS			CELLULAR_PROTEIN_METABOLIC_PROCESS	CELLULAR_MACROMOLECULE_METABOLIC_PROCESS										ORGAN_DEVELOPMENT
7273	TTN	titin		MULTICELLULAR_ORGANISMAL_DEVELOPMENT	SYSTEM_DEVELOPMENT	ANATOMICAL_STRUCTURE_DEVELOPMENT		SYSTEM_PROCESS		BIOPOLYMER_METABOLIC_PROCESS		CELL_DEVELOPMENT			BIOPOLYMER_MODIFICATION		PROTEIN_MODIFICATION_PROCESS		ORGANELLE_ORGANIZATION_AND_BIOGENESIS	PROTEIN_METABOLIC_PROCESS	POST_TRANSLATIONAL_PROTEIN_MODIFICATION		CELLULAR_PROTEIN_METABOLIC_PROCESS	CELLULAR_MACROMOLECULE_METABOLIC_PROCESS										ORGAN_DEVELOPMENT									CYTOSKELETON_ORGANIZATION_AND_BIOGENESIS
131118	DNAJC19	DnaJ (Hsp40) homolog, subfamily C, member 19		MULTICELLULAR_ORGANISMAL_DEVELOPMENT	SYSTEM_DEVELOPMENT	ANATOMICAL_STRUCTURE_DEVELOPMENT		SYSTEM_PROCESS			NEUROLOGICAL_SYSTEM_PROCESS																							ORGAN_DEVELOPMENT
8912	CACNA1H	calcium channel, voltage-dependent, T type, alpha 1H subunit		MULTICELLULAR_ORGANISMAL_DEVELOPMENT	SYSTEM_DEVELOPMENT	ANATOMICAL_STRUCTURE_DEVELOPMENT		SYSTEM_PROCESS				CELL_DEVELOPMENT																						ORGAN_DEVELOPMENT
673	BRAF	v-raf murine sarcoma viral oncogene homolog B1		MULTICELLULAR_ORGANISMAL_DEVELOPMENT	SYSTEM_DEVELOPMENT	ANATOMICAL_STRUCTURE_DEVELOPMENT				BIOPOLYMER_METABOLIC_PROCESS		CELL_DEVELOPMENT			BIOPOLYMER_MODIFICATION		PROTEIN_MODIFICATION_PROCESS			PROTEIN_METABOLIC_PROCESS	POST_TRANSLATIONAL_PROTEIN_MODIFICATION		CELLULAR_PROTEIN_METABOLIC_PROCESS	CELLULAR_MACROMOLECULE_METABOLIC_PROCESS								NEGATIVE_REGULATION_OF_BIOLOGICAL_PROCESS		ORGAN_DEVELOPMENT		APOPTOSIS_GO	PROGRAMMED_CELL_DEATH			ANATOMICAL_STRUCTURE_MORPHOGENESIS	REGULATION_OF_DEVELOPMENTAL_PROCESS						NEGATIVE_REGULATION_OF_CELLULAR_PROCESS
7053	TGM3	transglutaminase 3 (E polypeptide, protein-glutamine-gamma-glutamyltransferase)		MULTICELLULAR_ORGANISMAL_DEVELOPMENT	SYSTEM_DEVELOPMENT	ANATOMICAL_STRUCTURE_DEVELOPMENT				BIOPOLYMER_METABOLIC_PROCESS					BIOPOLYMER_MODIFICATION		PROTEIN_MODIFICATION_PROCESS			PROTEIN_METABOLIC_PROCESS	POST_TRANSLATIONAL_PROTEIN_MODIFICATION		CELLULAR_PROTEIN_METABOLIC_PROCESS	CELLULAR_MACROMOLECULE_METABOLIC_PROCESS										ORGAN_DEVELOPMENT						ANATOMICAL_STRUCTURE_MORPHOGENESIS
5079	PAX5	paired box 5		MULTICELLULAR_ORGANISMAL_DEVELOPMENT	SYSTEM_DEVELOPMENT	ANATOMICAL_STRUCTURE_DEVELOPMENT				BIOPOLYMER_METABOLIC_PROCESS																							NUCLEOBASENUCLEOSIDENUCLEOTIDE_AND_NUCLEIC_ACID_METABOLIC_PROCESS	ORGAN_DEVELOPMENT						ANATOMICAL_STRUCTURE_MORPHOGENESIS									TRANSCRIPTION
57496	MKL2	MKL/myocardin-like 2		MULTICELLULAR_ORGANISMAL_DEVELOPMENT	SYSTEM_DEVELOPMENT	ANATOMICAL_STRUCTURE_DEVELOPMENT				BIOPOLYMER_METABOLIC_PROCESS																							NUCLEOBASENUCLEOSIDENUCLEOTIDE_AND_NUCLEIC_ACID_METABOLIC_PROCESS	ORGAN_DEVELOPMENT							REGULATION_OF_DEVELOPMENTAL_PROCESS	POSITIVE_REGULATION_OF_BIOLOGICAL_PROCESS			POSITIVE_REGULATION_OF_CELLULAR_PROCESS				TRANSCRIPTION
783	CACNB2	calcium channel, voltage-dependent, beta 2 subunit		MULTICELLULAR_ORGANISMAL_DEVELOPMENT	SYSTEM_DEVELOPMENT	ANATOMICAL_STRUCTURE_DEVELOPMENT						CELL_DEVELOPMENT																						ORGAN_DEVELOPMENT
6716	SRD5A2	steroid-5-alpha-reductase, alpha polypeptide 2 (3-oxo-5 alpha-steroid delta 4-dehydrogenase alpha 2)		MULTICELLULAR_ORGANISMAL_DEVELOPMENT	SYSTEM_DEVELOPMENT	ANATOMICAL_STRUCTURE_DEVELOPMENT										CELL_CELL_SIGNALING																		ORGAN_DEVELOPMENT
6899	TBX1	T-box 1		MULTICELLULAR_ORGANISMAL_DEVELOPMENT	SYSTEM_DEVELOPMENT	ANATOMICAL_STRUCTURE_DEVELOPMENT																												ORGAN_DEVELOPMENT						ANATOMICAL_STRUCTURE_MORPHOGENESIS
2171	FABP5	fatty acid binding protein 5 (psoriasis-associated)		MULTICELLULAR_ORGANISMAL_DEVELOPMENT	SYSTEM_DEVELOPMENT	ANATOMICAL_STRUCTURE_DEVELOPMENT																												ORGAN_DEVELOPMENT
56940	DUSP22	dual specificity phosphatase 22		MULTICELLULAR_ORGANISMAL_DEVELOPMENT			SIGNAL_TRANSDUCTION			BIOPOLYMER_METABOLIC_PROCESS		CELL_DEVELOPMENT			BIOPOLYMER_MODIFICATION		PROTEIN_MODIFICATION_PROCESS			PROTEIN_METABOLIC_PROCESS	POST_TRANSLATIONAL_PROTEIN_MODIFICATION		CELLULAR_PROTEIN_METABOLIC_PROCESS	CELLULAR_MACROMOLECULE_METABOLIC_PROCESS	INTRACELLULAR_SIGNALING_CASCADE											APOPTOSIS_GO	PROGRAMMED_CELL_DEATH											CELL_PROLIFERATION_GO_0008283
2078	ERG	v-ets erythroblastosis virus E26 oncogene homolog (avian)		MULTICELLULAR_ORGANISMAL_DEVELOPMENT			SIGNAL_TRANSDUCTION			BIOPOLYMER_METABOLIC_PROCESS					BIOPOLYMER_MODIFICATION		PROTEIN_MODIFICATION_PROCESS			PROTEIN_METABOLIC_PROCESS	POST_TRANSLATIONAL_PROTEIN_MODIFICATION		CELLULAR_PROTEIN_METABOLIC_PROCESS	CELLULAR_MACROMOLECULE_METABOLIC_PROCESS																								CELL_PROLIFERATION_GO_0008283
10059	DNM1L	dynamin 1-like		MULTICELLULAR_ORGANISMAL_DEVELOPMENT			SIGNAL_TRANSDUCTION					CELL_DEVELOPMENT							ORGANELLE_ORGANIZATION_AND_BIOGENESIS						INTRACELLULAR_SIGNALING_CASCADE											APOPTOSIS_GO	PROGRAMMED_CELL_DEATH
2066	ERBB4	v-erb-a erythroblastic leukemia viral oncogene homolog 4 (avian)		MULTICELLULAR_ORGANISMAL_DEVELOPMENT			SIGNAL_TRANSDUCTION																																									CELL_PROLIFERATION_GO_0008283
55998	NXF5	nuclear RNA export factor 5		MULTICELLULAR_ORGANISMAL_DEVELOPMENT																							ESTABLISHMENT_OF_LOCALIZATION	TRANSPORT
3211	HOXB1	homeobox B1		MULTICELLULAR_ORGANISMAL_DEVELOPMENT
2020	EN2	engrailed homeobox 2		MULTICELLULAR_ORGANISMAL_DEVELOPMENT
3198	HOXA1	homeobox A1		MULTICELLULAR_ORGANISMAL_DEVELOPMENT
7057	THBS1	thrombospondin 1		MULTICELLULAR_ORGANISMAL_DEVELOPMENT
9578	CDC42BPB	CDC42 binding protein kinase beta (DMPK-like)				ANATOMICAL_STRUCTURE_DEVELOPMENT	SIGNAL_TRANSDUCTION			BIOPOLYMER_METABOLIC_PROCESS					BIOPOLYMER_MODIFICATION		PROTEIN_MODIFICATION_PROCESS		ORGANELLE_ORGANIZATION_AND_BIOGENESIS	PROTEIN_METABOLIC_PROCESS	POST_TRANSLATIONAL_PROTEIN_MODIFICATION		CELLULAR_PROTEIN_METABOLIC_PROCESS	CELLULAR_MACROMOLECULE_METABOLIC_PROCESS	INTRACELLULAR_SIGNALING_CASCADE															ANATOMICAL_STRUCTURE_MORPHOGENESIS			CYTOSKELETON_ORGANIZATION_AND_BIOGENESIS
10522	DEAF1	deformed epidermal autoregulatory factor 1 (Drosophila)				ANATOMICAL_STRUCTURE_DEVELOPMENT				BIOPOLYMER_METABOLIC_PROCESS		CELL_DEVELOPMENT																					NUCLEOBASENUCLEOSIDENUCLEOTIDE_AND_NUCLEIC_ACID_METABOLIC_PROCESS							ANATOMICAL_STRUCTURE_MORPHOGENESIS									TRANSCRIPTION
8218	CLTCL1	clathrin, heavy chain-like 1				ANATOMICAL_STRUCTURE_DEVELOPMENT																					ESTABLISHMENT_OF_LOCALIZATION	TRANSPORT												ANATOMICAL_STRUCTURE_MORPHOGENESIS
5307	PITX1	paired-like homeodomain 1				ANATOMICAL_STRUCTURE_DEVELOPMENT																																		ANATOMICAL_STRUCTURE_MORPHOGENESIS
7054	TH	tyrosine hydroxylase				ANATOMICAL_STRUCTURE_DEVELOPMENT																																		ANATOMICAL_STRUCTURE_MORPHOGENESIS
1760	DMPK	dystrophia myotonica-protein kinase					SIGNAL_TRANSDUCTION	SYSTEM_PROCESS		BIOPOLYMER_METABOLIC_PROCESS					BIOPOLYMER_MODIFICATION		PROTEIN_MODIFICATION_PROCESS			PROTEIN_METABOLIC_PROCESS	POST_TRANSLATIONAL_PROTEIN_MODIFICATION		CELLULAR_PROTEIN_METABOLIC_PROCESS	CELLULAR_MACROMOLECULE_METABOLIC_PROCESS	INTRACELLULAR_SIGNALING_CASCADE
2914	GRM4	glutamate receptor, metabotropic 4					SIGNAL_TRANSDUCTION	SYSTEM_PROCESS			NEUROLOGICAL_SYSTEM_PROCESS	CELL_DEVELOPMENT	TRANSMISSION_OF_NERVE_IMPULSE	SYNAPTIC_TRANSMISSION		CELL_CELL_SIGNALING		CELL_SURFACE_RECEPTOR_LINKED_SIGNAL_TRANSDUCTION_GO_0007166				G_PROTEIN_COUPLED_RECEPTOR_PROTEIN_SIGNALING_PATHWAY			INTRACELLULAR_SIGNALING_CASCADE	REGULATION_OF_BIOLOGICAL_QUALITY	ESTABLISHMENT_OF_LOCALIZATION	TRANSPORT								APOPTOSIS_GO	PROGRAMMED_CELL_DEATH		SECOND_MESSENGER_MEDIATED_SIGNALING		REGULATION_OF_DEVELOPMENTAL_PROCESS	POSITIVE_REGULATION_OF_BIOLOGICAL_PROCESS			POSITIVE_REGULATION_OF_CELLULAR_PROCESS
2898	GRIK2	glutamate receptor, ionotropic, kainate 2					SIGNAL_TRANSDUCTION	SYSTEM_PROCESS			NEUROLOGICAL_SYSTEM_PROCESS	CELL_DEVELOPMENT	TRANSMISSION_OF_NERVE_IMPULSE	SYNAPTIC_TRANSMISSION		CELL_CELL_SIGNALING		CELL_SURFACE_RECEPTOR_LINKED_SIGNAL_TRANSDUCTION_GO_0007166								REGULATION_OF_BIOLOGICAL_QUALITY										APOPTOSIS_GO	PROGRAMMED_CELL_DEATH					POSITIVE_REGULATION_OF_BIOLOGICAL_PROCESS			POSITIVE_REGULATION_OF_CELLULAR_PROCESS
5594	MAPK1	mitogen-activated protein kinase 1					SIGNAL_TRANSDUCTION	SYSTEM_PROCESS			NEUROLOGICAL_SYSTEM_PROCESS	CELL_DEVELOPMENT	TRANSMISSION_OF_NERVE_IMPULSE	SYNAPTIC_TRANSMISSION		CELL_CELL_SIGNALING																				APOPTOSIS_GO	PROGRAMMED_CELL_DEATH	BEHAVIOR			REGULATION_OF_DEVELOPMENTAL_PROCESS	POSITIVE_REGULATION_OF_BIOLOGICAL_PROCESS			POSITIVE_REGULATION_OF_CELLULAR_PROCESS
1812	DRD1	dopamine receptor D1					SIGNAL_TRANSDUCTION	SYSTEM_PROCESS			NEUROLOGICAL_SYSTEM_PROCESS		TRANSMISSION_OF_NERVE_IMPULSE	SYNAPTIC_TRANSMISSION		CELL_CELL_SIGNALING		CELL_SURFACE_RECEPTOR_LINKED_SIGNAL_TRANSDUCTION_GO_0007166				G_PROTEIN_COUPLED_RECEPTOR_PROTEIN_SIGNALING_PATHWAY			INTRACELLULAR_SIGNALING_CASCADE	REGULATION_OF_BIOLOGICAL_QUALITY													SECOND_MESSENGER_MEDIATED_SIGNALING
3363	HTR7	5-hydroxytryptamine (serotonin) receptor 7 (adenylate cyclase-coupled)					SIGNAL_TRANSDUCTION	SYSTEM_PROCESS			NEUROLOGICAL_SYSTEM_PROCESS		TRANSMISSION_OF_NERVE_IMPULSE	SYNAPTIC_TRANSMISSION		CELL_CELL_SIGNALING		CELL_SURFACE_RECEPTOR_LINKED_SIGNAL_TRANSDUCTION_GO_0007166				G_PROTEIN_COUPLED_RECEPTOR_PROTEIN_SIGNALING_PATHWAY			INTRACELLULAR_SIGNALING_CASCADE														SECOND_MESSENGER_MEDIATED_SIGNALING
3351	HTR1B	5-hydroxytryptamine (serotonin) receptor 1B					SIGNAL_TRANSDUCTION	SYSTEM_PROCESS			NEUROLOGICAL_SYSTEM_PROCESS		TRANSMISSION_OF_NERVE_IMPULSE	SYNAPTIC_TRANSMISSION		CELL_CELL_SIGNALING		CELL_SURFACE_RECEPTOR_LINKED_SIGNAL_TRANSDUCTION_GO_0007166				G_PROTEIN_COUPLED_RECEPTOR_PROTEIN_SIGNALING_PATHWAY			INTRACELLULAR_SIGNALING_CASCADE														SECOND_MESSENGER_MEDIATED_SIGNALING
2915	GRM5	glutamate receptor, metabotropic 5					SIGNAL_TRANSDUCTION	SYSTEM_PROCESS			NEUROLOGICAL_SYSTEM_PROCESS		TRANSMISSION_OF_NERVE_IMPULSE	SYNAPTIC_TRANSMISSION		CELL_CELL_SIGNALING		CELL_SURFACE_RECEPTOR_LINKED_SIGNAL_TRANSDUCTION_GO_0007166				G_PROTEIN_COUPLED_RECEPTOR_PROTEIN_SIGNALING_PATHWAY			INTRACELLULAR_SIGNALING_CASCADE														SECOND_MESSENGER_MEDIATED_SIGNALING
9456	HOMER1	homer homolog 1 (Drosophila)					SIGNAL_TRANSDUCTION	SYSTEM_PROCESS			NEUROLOGICAL_SYSTEM_PROCESS		TRANSMISSION_OF_NERVE_IMPULSE	SYNAPTIC_TRANSMISSION		CELL_CELL_SIGNALING		CELL_SURFACE_RECEPTOR_LINKED_SIGNAL_TRANSDUCTION_GO_0007166				G_PROTEIN_COUPLED_RECEPTOR_PROTEIN_SIGNALING_PATHWAY			INTRACELLULAR_SIGNALING_CASCADE														SECOND_MESSENGER_MEDIATED_SIGNALING
2911	GRM1	glutamate receptor, metabotropic 1					SIGNAL_TRANSDUCTION	SYSTEM_PROCESS			NEUROLOGICAL_SYSTEM_PROCESS		TRANSMISSION_OF_NERVE_IMPULSE	SYNAPTIC_TRANSMISSION		CELL_CELL_SIGNALING		CELL_SURFACE_RECEPTOR_LINKED_SIGNAL_TRANSDUCTION_GO_0007166				G_PROTEIN_COUPLED_RECEPTOR_PROTEIN_SIGNALING_PATHWAY
3356	HTR2A	5-hydroxytryptamine (serotonin) receptor 2A					SIGNAL_TRANSDUCTION	SYSTEM_PROCESS			NEUROLOGICAL_SYSTEM_PROCESS		TRANSMISSION_OF_NERVE_IMPULSE	SYNAPTIC_TRANSMISSION		CELL_CELL_SIGNALING		CELL_SURFACE_RECEPTOR_LINKED_SIGNAL_TRANSDUCTION_GO_0007166				G_PROTEIN_COUPLED_RECEPTOR_PROTEIN_SIGNALING_PATHWAY
2903	GRIN2A	glutamate receptor, ionotropic, N-methyl D-aspartate 2A					SIGNAL_TRANSDUCTION	SYSTEM_PROCESS			NEUROLOGICAL_SYSTEM_PROCESS		TRANSMISSION_OF_NERVE_IMPULSE	SYNAPTIC_TRANSMISSION		CELL_CELL_SIGNALING		CELL_SURFACE_RECEPTOR_LINKED_SIGNAL_TRANSDUCTION_GO_0007166
2904	GRIN2B	glutamate receptor, ionotropic, N-methyl D-aspartate 2B					SIGNAL_TRANSDUCTION	SYSTEM_PROCESS			NEUROLOGICAL_SYSTEM_PROCESS		TRANSMISSION_OF_NERVE_IMPULSE	SYNAPTIC_TRANSMISSION		CELL_CELL_SIGNALING		CELL_SURFACE_RECEPTOR_LINKED_SIGNAL_TRANSDUCTION_GO_0007166
1142	CHRNB3	cholinergic receptor, nicotinic, beta 3					SIGNAL_TRANSDUCTION	SYSTEM_PROCESS			NEUROLOGICAL_SYSTEM_PROCESS		TRANSMISSION_OF_NERVE_IMPULSE	SYNAPTIC_TRANSMISSION		CELL_CELL_SIGNALING
2918	GRM8	glutamate receptor, metabotropic 8					SIGNAL_TRANSDUCTION	SYSTEM_PROCESS			NEUROLOGICAL_SYSTEM_PROCESS							CELL_SURFACE_RECEPTOR_LINKED_SIGNAL_TRANSDUCTION_GO_0007166				G_PROTEIN_COUPLED_RECEPTOR_PROTEIN_SIGNALING_PATHWAY			INTRACELLULAR_SIGNALING_CASCADE							NEGATIVE_REGULATION_OF_BIOLOGICAL_PROCESS	NUCLEOBASENUCLEOSIDENUCLEOTIDE_AND_NUCLEIC_ACID_METABOLIC_PROCESS						SECOND_MESSENGER_MEDIATED_SIGNALING								NEGATIVE_REGULATION_OF_CELLULAR_PROCESS
4988	OPRM1	opioid receptor, mu 1					SIGNAL_TRANSDUCTION	SYSTEM_PROCESS			NEUROLOGICAL_SYSTEM_PROCESS							CELL_SURFACE_RECEPTOR_LINKED_SIGNAL_TRANSDUCTION_GO_0007166				G_PROTEIN_COUPLED_RECEPTOR_PROTEIN_SIGNALING_PATHWAY			INTRACELLULAR_SIGNALING_CASCADE							NEGATIVE_REGULATION_OF_BIOLOGICAL_PROCESS						BEHAVIOR	SECOND_MESSENGER_MEDIATED_SIGNALING								NEGATIVE_REGULATION_OF_CELLULAR_PROCESS	CELL_PROLIFERATION_GO_0008283
2778	GNAS	GNAS complex locus					SIGNAL_TRANSDUCTION	SYSTEM_PROCESS			NEUROLOGICAL_SYSTEM_PROCESS							CELL_SURFACE_RECEPTOR_LINKED_SIGNAL_TRANSDUCTION_GO_0007166				G_PROTEIN_COUPLED_RECEPTOR_PROTEIN_SIGNALING_PATHWAY			INTRACELLULAR_SIGNALING_CASCADE														SECOND_MESSENGER_MEDIATED_SIGNALING
6907	TBL1X	transducin (beta)-like 1X-linked					SIGNAL_TRANSDUCTION	SYSTEM_PROCESS			NEUROLOGICAL_SYSTEM_PROCESS
2876	GPX1	glutathione peroxidase 1					SIGNAL_TRANSDUCTION	SYSTEM_PROCESS				CELL_DEVELOPMENT							ORGANELLE_ORGANIZATION_AND_BIOGENESIS						INTRACELLULAR_SIGNALING_CASCADE	REGULATION_OF_BIOLOGICAL_QUALITY						NEGATIVE_REGULATION_OF_BIOLOGICAL_PROCESS				APOPTOSIS_GO	PROGRAMMED_CELL_DEATH				REGULATION_OF_DEVELOPMENTAL_PROCESS						NEGATIVE_REGULATION_OF_CELLULAR_PROCESS	CELL_PROLIFERATION_GO_0008283
552	AVPR1A	arginine vasopressin receptor 1A					SIGNAL_TRANSDUCTION	SYSTEM_PROCESS										CELL_SURFACE_RECEPTOR_LINKED_SIGNAL_TRANSDUCTION_GO_0007166				G_PROTEIN_COUPLED_RECEPTOR_PROTEIN_SIGNALING_PATHWAY			INTRACELLULAR_SIGNALING_CASCADE	REGULATION_OF_BIOLOGICAL_QUALITY													SECOND_MESSENGER_MEDIATED_SIGNALING
140	ADORA3	adenosine A3 receptor					SIGNAL_TRANSDUCTION	SYSTEM_PROCESS										CELL_SURFACE_RECEPTOR_LINKED_SIGNAL_TRANSDUCTION_GO_0007166				G_PROTEIN_COUPLED_RECEPTOR_PROTEIN_SIGNALING_PATHWAY			INTRACELLULAR_SIGNALING_CASCADE														SECOND_MESSENGER_MEDIATED_SIGNALING
301	ANXA1	annexin A1					SIGNAL_TRANSDUCTION			BIOPOLYMER_METABOLIC_PROCESS		CELL_DEVELOPMENT			BIOPOLYMER_MODIFICATION		PROTEIN_MODIFICATION_PROCESS	CELL_SURFACE_RECEPTOR_LINKED_SIGNAL_TRANSDUCTION_GO_0007166		PROTEIN_METABOLIC_PROCESS	POST_TRANSLATIONAL_PROTEIN_MODIFICATION		CELLULAR_PROTEIN_METABOLIC_PROCESS	CELLULAR_MACROMOLECULE_METABOLIC_PROCESS								NEGATIVE_REGULATION_OF_BIOLOGICAL_PROCESS				APOPTOSIS_GO	PROGRAMMED_CELL_DEATH				REGULATION_OF_DEVELOPMENTAL_PROCESS						NEGATIVE_REGULATION_OF_CELLULAR_PROCESS
2932	GSK3B	glycogen synthase kinase 3 beta					SIGNAL_TRANSDUCTION			BIOPOLYMER_METABOLIC_PROCESS		CELL_DEVELOPMENT			BIOPOLYMER_MODIFICATION		PROTEIN_MODIFICATION_PROCESS			PROTEIN_METABOLIC_PROCESS	POST_TRANSLATIONAL_PROTEIN_MODIFICATION		CELLULAR_PROTEIN_METABOLIC_PROCESS	CELLULAR_MACROMOLECULE_METABOLIC_PROCESS	INTRACELLULAR_SIGNALING_CASCADE		ESTABLISHMENT_OF_LOCALIZATION	TRANSPORT				NEGATIVE_REGULATION_OF_BIOLOGICAL_PROCESS				APOPTOSIS_GO	PROGRAMMED_CELL_DEATH				REGULATION_OF_DEVELOPMENTAL_PROCESS	POSITIVE_REGULATION_OF_BIOLOGICAL_PROCESS			POSITIVE_REGULATION_OF_CELLULAR_PROCESS		NEGATIVE_REGULATION_OF_CELLULAR_PROCESS
1612	DAPK1	death-associated protein kinase 1					SIGNAL_TRANSDUCTION			BIOPOLYMER_METABOLIC_PROCESS		CELL_DEVELOPMENT			BIOPOLYMER_MODIFICATION		PROTEIN_MODIFICATION_PROCESS			PROTEIN_METABOLIC_PROCESS	POST_TRANSLATIONAL_PROTEIN_MODIFICATION		CELLULAR_PROTEIN_METABOLIC_PROCESS	CELLULAR_MACROMOLECULE_METABOLIC_PROCESS	INTRACELLULAR_SIGNALING_CASCADE											APOPTOSIS_GO	PROGRAMMED_CELL_DEATH				REGULATION_OF_DEVELOPMENTAL_PROCESS	POSITIVE_REGULATION_OF_BIOLOGICAL_PROCESS			POSITIVE_REGULATION_OF_CELLULAR_PROCESS
5733	PTGER3	prostaglandin E receptor 3 (subtype EP3)					SIGNAL_TRANSDUCTION			BIOPOLYMER_METABOLIC_PROCESS		CELL_DEVELOPMENT						CELL_SURFACE_RECEPTOR_LINKED_SIGNAL_TRANSDUCTION_GO_0007166				G_PROTEIN_COUPLED_RECEPTOR_PROTEIN_SIGNALING_PATHWAY											NUCLEOBASENUCLEOSIDENUCLEOTIDE_AND_NUCLEIC_ACID_METABOLIC_PROCESS																TRANSCRIPTION
27443	CECR2	cat eye syndrome chromosome region, candidate 2					SIGNAL_TRANSDUCTION			BIOPOLYMER_METABOLIC_PROCESS		CELL_DEVELOPMENT							ORGANELLE_ORGANIZATION_AND_BIOGENESIS						INTRACELLULAR_SIGNALING_CASCADE								NUCLEOBASENUCLEOSIDENUCLEOTIDE_AND_NUCLEIC_ACID_METABOLIC_PROCESS			APOPTOSIS_GO	PROGRAMMED_CELL_DEATH
51107	APH1A	anterior pharynx defective 1 homolog A (C. elegans)					SIGNAL_TRANSDUCTION			BIOPOLYMER_METABOLIC_PROCESS					BIOPOLYMER_MODIFICATION		PROTEIN_MODIFICATION_PROCESS	CELL_SURFACE_RECEPTOR_LINKED_SIGNAL_TRANSDUCTION_GO_0007166		PROTEIN_METABOLIC_PROCESS	POST_TRANSLATIONAL_PROTEIN_MODIFICATION		CELLULAR_PROTEIN_METABOLIC_PROCESS	CELLULAR_MACROMOLECULE_METABOLIC_PROCESS
11122	PTPRT	protein tyrosine phosphatase, receptor type, T					SIGNAL_TRANSDUCTION			BIOPOLYMER_METABOLIC_PROCESS					BIOPOLYMER_MODIFICATION		PROTEIN_MODIFICATION_PROCESS	CELL_SURFACE_RECEPTOR_LINKED_SIGNAL_TRANSDUCTION_GO_0007166		PROTEIN_METABOLIC_PROCESS	POST_TRANSLATIONAL_PROTEIN_MODIFICATION		CELLULAR_PROTEIN_METABOLIC_PROCESS	CELLULAR_MACROMOLECULE_METABOLIC_PROCESS
7248	TSC1	tuberous sclerosis 1					SIGNAL_TRANSDUCTION			BIOPOLYMER_METABOLIC_PROCESS					BIOPOLYMER_MODIFICATION		PROTEIN_MODIFICATION_PROCESS		ORGANELLE_ORGANIZATION_AND_BIOGENESIS	PROTEIN_METABOLIC_PROCESS	POST_TRANSLATIONAL_PROTEIN_MODIFICATION		CELLULAR_PROTEIN_METABOLIC_PROCESS	CELLULAR_MACROMOLECULE_METABOLIC_PROCESS	INTRACELLULAR_SIGNALING_CASCADE		ESTABLISHMENT_OF_LOCALIZATION	TRANSPORT				NEGATIVE_REGULATION_OF_BIOLOGICAL_PROCESS										POSITIVE_REGULATION_OF_BIOLOGICAL_PROCESS	CYTOSKELETON_ORGANIZATION_AND_BIOGENESIS		POSITIVE_REGULATION_OF_CELLULAR_PROCESS		NEGATIVE_REGULATION_OF_CELLULAR_PROCESS	CELL_PROLIFERATION_GO_0008283
11011	TLK2	tousled-like kinase 2					SIGNAL_TRANSDUCTION			BIOPOLYMER_METABOLIC_PROCESS					BIOPOLYMER_MODIFICATION		PROTEIN_MODIFICATION_PROCESS		ORGANELLE_ORGANIZATION_AND_BIOGENESIS	PROTEIN_METABOLIC_PROCESS	POST_TRANSLATIONAL_PROTEIN_MODIFICATION		CELLULAR_PROTEIN_METABOLIC_PROCESS	CELLULAR_MACROMOLECULE_METABOLIC_PROCESS	INTRACELLULAR_SIGNALING_CASCADE								NUCLEOBASENUCLEOSIDENUCLEOTIDE_AND_NUCLEIC_ACID_METABOLIC_PROCESS
4139	MARK1	MAP/microtubule affinity-regulating kinase 1					SIGNAL_TRANSDUCTION			BIOPOLYMER_METABOLIC_PROCESS					BIOPOLYMER_MODIFICATION		PROTEIN_MODIFICATION_PROCESS		ORGANELLE_ORGANIZATION_AND_BIOGENESIS	PROTEIN_METABOLIC_PROCESS	POST_TRANSLATIONAL_PROTEIN_MODIFICATION		CELLULAR_PROTEIN_METABOLIC_PROCESS	CELLULAR_MACROMOLECULE_METABOLIC_PROCESS	INTRACELLULAR_SIGNALING_CASCADE																		CYTOSKELETON_ORGANIZATION_AND_BIOGENESIS
65267	WNK3	WNK lysine deficient protein kinase 3					SIGNAL_TRANSDUCTION			BIOPOLYMER_METABOLIC_PROCESS					BIOPOLYMER_MODIFICATION		PROTEIN_MODIFICATION_PROCESS			PROTEIN_METABOLIC_PROCESS	POST_TRANSLATIONAL_PROTEIN_MODIFICATION		CELLULAR_PROTEIN_METABOLIC_PROCESS	CELLULAR_MACROMOLECULE_METABOLIC_PROCESS	INTRACELLULAR_SIGNALING_CASCADE
1453	CSNK1D	casein kinase 1, delta					SIGNAL_TRANSDUCTION			BIOPOLYMER_METABOLIC_PROCESS					BIOPOLYMER_MODIFICATION		PROTEIN_MODIFICATION_PROCESS			PROTEIN_METABOLIC_PROCESS	POST_TRANSLATIONAL_PROTEIN_MODIFICATION		CELLULAR_PROTEIN_METABOLIC_PROCESS	CELLULAR_MACROMOLECULE_METABOLIC_PROCESS									NUCLEOBASENUCLEOSIDENUCLEOTIDE_AND_NUCLEIC_ACID_METABOLIC_PROCESS
814	CAMK4	calcium/calmodulin-dependent protein kinase IV					SIGNAL_TRANSDUCTION			BIOPOLYMER_METABOLIC_PROCESS					BIOPOLYMER_MODIFICATION		PROTEIN_MODIFICATION_PROCESS			PROTEIN_METABOLIC_PROCESS	POST_TRANSLATIONAL_PROTEIN_MODIFICATION		CELLULAR_PROTEIN_METABOLIC_PROCESS	CELLULAR_MACROMOLECULE_METABOLIC_PROCESS
8473	OGT	O-linked N-acetylglucosamine (GlcNAc) transferase (UDP-N-acetylglucosamine:polypeptide-N-acetylglucosaminyl transferase)					SIGNAL_TRANSDUCTION			BIOPOLYMER_METABOLIC_PROCESS					BIOPOLYMER_MODIFICATION		PROTEIN_MODIFICATION_PROCESS			PROTEIN_METABOLIC_PROCESS			CELLULAR_PROTEIN_METABOLIC_PROCESS	CELLULAR_MACROMOLECULE_METABOLIC_PROCESS
2100	ESR2	estrogen receptor 2 (ER beta)					SIGNAL_TRANSDUCTION			BIOPOLYMER_METABOLIC_PROCESS						CELL_CELL_SIGNALING									INTRACELLULAR_SIGNALING_CASCADE								NUCLEOBASENUCLEOSIDENUCLEOTIDE_AND_NUCLEIC_ACID_METABOLIC_PROCESS																TRANSCRIPTION
51366	UBR5	ubiquitin protein ligase E3 component n-recognin 5					SIGNAL_TRANSDUCTION			BIOPOLYMER_METABOLIC_PROCESS										PROTEIN_METABOLIC_PROCESS			CELLULAR_PROTEIN_METABOLIC_PROCESS	CELLULAR_MACROMOLECULE_METABOLIC_PROCESS	INTRACELLULAR_SIGNALING_CASCADE																							CELL_PROLIFERATION_GO_0008283
9968	MED12	mediator complex subunit 12					SIGNAL_TRANSDUCTION			BIOPOLYMER_METABOLIC_PROCESS															INTRACELLULAR_SIGNALING_CASCADE								NUCLEOBASENUCLEOSIDENUCLEOTIDE_AND_NUCLEIC_ACID_METABOLIC_PROCESS									POSITIVE_REGULATION_OF_BIOLOGICAL_PROCESS			POSITIVE_REGULATION_OF_CELLULAR_PROCESS				TRANSCRIPTION
6934	TCF7L2	transcription factor 7-like 2 (T-cell specific, HMG-box)					SIGNAL_TRANSDUCTION			BIOPOLYMER_METABOLIC_PROCESS																							NUCLEOBASENUCLEOSIDENUCLEOTIDE_AND_NUCLEIC_ACID_METABOLIC_PROCESS																TRANSCRIPTION
2969	GTF2I	general transcription factor IIi					SIGNAL_TRANSDUCTION			BIOPOLYMER_METABOLIC_PROCESS																							NUCLEOBASENUCLEOSIDENUCLEOTIDE_AND_NUCLEIC_ACID_METABOLIC_PROCESS																TRANSCRIPTION
367	AR	androgen receptor					SIGNAL_TRANSDUCTION									CELL_CELL_SIGNALING											ESTABLISHMENT_OF_LOCALIZATION	TRANSPORT
154	ADRB2	adrenergic, beta-2-, receptor, surface					SIGNAL_TRANSDUCTION											CELL_SURFACE_RECEPTOR_LINKED_SIGNAL_TRANSDUCTION_GO_0007166		PROTEIN_METABOLIC_PROCESS		G_PROTEIN_COUPLED_RECEPTOR_PROTEIN_SIGNALING_PATHWAY	CELLULAR_PROTEIN_METABOLIC_PROCESS	CELLULAR_MACROMOLECULE_METABOLIC_PROCESS	INTRACELLULAR_SIGNALING_CASCADE		ESTABLISHMENT_OF_LOCALIZATION	TRANSPORT				NEGATIVE_REGULATION_OF_BIOLOGICAL_PROCESS							SECOND_MESSENGER_MEDIATED_SIGNALING			POSITIVE_REGULATION_OF_BIOLOGICAL_PROCESS			POSITIVE_REGULATION_OF_CELLULAR_PROCESS		NEGATIVE_REGULATION_OF_CELLULAR_PROCESS
23542	MAPK8IP2	mitogen-activated protein kinase 8 interacting protein 2					SIGNAL_TRANSDUCTION											CELL_SURFACE_RECEPTOR_LINKED_SIGNAL_TRANSDUCTION_GO_0007166		PROTEIN_METABOLIC_PROCESS			CELLULAR_PROTEIN_METABOLIC_PROCESS	CELLULAR_MACROMOLECULE_METABOLIC_PROCESS	INTRACELLULAR_SIGNALING_CASCADE
4160	MC4R	melanocortin 4 receptor					SIGNAL_TRANSDUCTION											CELL_SURFACE_RECEPTOR_LINKED_SIGNAL_TRANSDUCTION_GO_0007166				G_PROTEIN_COUPLED_RECEPTOR_PROTEIN_SIGNALING_PATHWAY			INTRACELLULAR_SIGNALING_CASCADE	REGULATION_OF_BIOLOGICAL_QUALITY												BEHAVIOR	SECOND_MESSENGER_MEDIATED_SIGNALING			POSITIVE_REGULATION_OF_BIOLOGICAL_PROCESS
1269	CNR2	cannabinoid receptor 2 (macrophage)					SIGNAL_TRANSDUCTION											CELL_SURFACE_RECEPTOR_LINKED_SIGNAL_TRANSDUCTION_GO_0007166				G_PROTEIN_COUPLED_RECEPTOR_PROTEIN_SIGNALING_PATHWAY			INTRACELLULAR_SIGNALING_CASCADE													BEHAVIOR	SECOND_MESSENGER_MEDIATED_SIGNALING
1268	CNR1	cannabinoid receptor 1 (brain)					SIGNAL_TRANSDUCTION											CELL_SURFACE_RECEPTOR_LINKED_SIGNAL_TRANSDUCTION_GO_0007166				G_PROTEIN_COUPLED_RECEPTOR_PROTEIN_SIGNALING_PATHWAY			INTRACELLULAR_SIGNALING_CASCADE													BEHAVIOR	SECOND_MESSENGER_MEDIATED_SIGNALING
2596	GAP43	growth associated protein 43					SIGNAL_TRANSDUCTION											CELL_SURFACE_RECEPTOR_LINKED_SIGNAL_TRANSDUCTION_GO_0007166				G_PROTEIN_COUPLED_RECEPTOR_PROTEIN_SIGNALING_PATHWAY			INTRACELLULAR_SIGNALING_CASCADE														SECOND_MESSENGER_MEDIATED_SIGNALING
7432	VIP	vasoactive intestinal peptide					SIGNAL_TRANSDUCTION											CELL_SURFACE_RECEPTOR_LINKED_SIGNAL_TRANSDUCTION_GO_0007166				G_PROTEIN_COUPLED_RECEPTOR_PROTEIN_SIGNALING_PATHWAY				REGULATION_OF_BIOLOGICAL_QUALITY	ESTABLISHMENT_OF_LOCALIZATION															POSITIVE_REGULATION_OF_BIOLOGICAL_PROCESS			POSITIVE_REGULATION_OF_CELLULAR_PROCESS			CELL_PROLIFERATION_GO_0008283
2742	GLRA2	glycine receptor, alpha 2					SIGNAL_TRANSDUCTION											CELL_SURFACE_RECEPTOR_LINKED_SIGNAL_TRANSDUCTION_GO_0007166				G_PROTEIN_COUPLED_RECEPTOR_PROTEIN_SIGNALING_PATHWAY					ESTABLISHMENT_OF_LOCALIZATION	TRANSPORT
1524	CX3CR1	chemokine (C-X3-C motif) receptor 1					SIGNAL_TRANSDUCTION											CELL_SURFACE_RECEPTOR_LINKED_SIGNAL_TRANSDUCTION_GO_0007166				G_PROTEIN_COUPLED_RECEPTOR_PROTEIN_SIGNALING_PATHWAY																BEHAVIOR
1814	DRD3	dopamine receptor D3					SIGNAL_TRANSDUCTION											CELL_SURFACE_RECEPTOR_LINKED_SIGNAL_TRANSDUCTION_GO_0007166				G_PROTEIN_COUPLED_RECEPTOR_PROTEIN_SIGNALING_PATHWAY																BEHAVIOR
11069	RAPGEF4	Rap guanine nucleotide exchange factor (GEF) 4					SIGNAL_TRANSDUCTION											CELL_SURFACE_RECEPTOR_LINKED_SIGNAL_TRANSDUCTION_GO_0007166				G_PROTEIN_COUPLED_RECEPTOR_PROTEIN_SIGNALING_PATHWAY
2554	GABRA1	gamma-aminobutyric acid (GABA) A receptor, alpha 1					SIGNAL_TRANSDUCTION											CELL_SURFACE_RECEPTOR_LINKED_SIGNAL_TRANSDUCTION_GO_0007166				G_PROTEIN_COUPLED_RECEPTOR_PROTEIN_SIGNALING_PATHWAY
2556	GABRA3	gamma-aminobutyric acid (GABA) A receptor, alpha 3					SIGNAL_TRANSDUCTION											CELL_SURFACE_RECEPTOR_LINKED_SIGNAL_TRANSDUCTION_GO_0007166				G_PROTEIN_COUPLED_RECEPTOR_PROTEIN_SIGNALING_PATHWAY
2557	GABRA4	gamma-aminobutyric acid (GABA) A receptor, alpha 4					SIGNAL_TRANSDUCTION											CELL_SURFACE_RECEPTOR_LINKED_SIGNAL_TRANSDUCTION_GO_0007166				G_PROTEIN_COUPLED_RECEPTOR_PROTEIN_SIGNALING_PATHWAY
2861	GPR37	G protein-coupled receptor 37 (endothelin receptor type B-like)					SIGNAL_TRANSDUCTION											CELL_SURFACE_RECEPTOR_LINKED_SIGNAL_TRANSDUCTION_GO_0007166				G_PROTEIN_COUPLED_RECEPTOR_PROTEIN_SIGNALING_PATHWAY
2925	GRPR	gastrin-releasing peptide receptor					SIGNAL_TRANSDUCTION											CELL_SURFACE_RECEPTOR_LINKED_SIGNAL_TRANSDUCTION_GO_0007166				G_PROTEIN_COUPLED_RECEPTOR_PROTEIN_SIGNALING_PATHWAY
51655	RASD1	RAS, dexamethasone-induced 1					SIGNAL_TRANSDUCTION											CELL_SURFACE_RECEPTOR_LINKED_SIGNAL_TRANSDUCTION_GO_0007166				G_PROTEIN_COUPLED_RECEPTOR_PROTEIN_SIGNALING_PATHWAY
5294	PIK3CG	phosphoinositide-3-kinase, catalytic, gamma polypeptide					SIGNAL_TRANSDUCTION											CELL_SURFACE_RECEPTOR_LINKED_SIGNAL_TRANSDUCTION_GO_0007166				G_PROTEIN_COUPLED_RECEPTOR_PROTEIN_SIGNALING_PATHWAY
2059	EPS8	epidermal growth factor receptor pathway substrate 8					SIGNAL_TRANSDUCTION											CELL_SURFACE_RECEPTOR_LINKED_SIGNAL_TRANSDUCTION_GO_0007166																														CELL_PROLIFERATION_GO_0008283
2895	GRID2	glutamate receptor, ionotropic, delta 2					SIGNAL_TRANSDUCTION											CELL_SURFACE_RECEPTOR_LINKED_SIGNAL_TRANSDUCTION_GO_0007166
4914	NTRK1	neurotrophic tyrosine kinase, receptor, type 1					SIGNAL_TRANSDUCTION											CELL_SURFACE_RECEPTOR_LINKED_SIGNAL_TRANSDUCTION_GO_0007166
4916	NTRK3	neurotrophic tyrosine kinase, receptor, type 3					SIGNAL_TRANSDUCTION											CELL_SURFACE_RECEPTOR_LINKED_SIGNAL_TRANSDUCTION_GO_0007166
7204	TRIO	triple functional domain (PTPRF interacting)					SIGNAL_TRANSDUCTION											CELL_SURFACE_RECEPTOR_LINKED_SIGNAL_TRANSDUCTION_GO_0007166
4650	MYO9B	myosin IXB					SIGNAL_TRANSDUCTION												ORGANELLE_ORGANIZATION_AND_BIOGENESIS						INTRACELLULAR_SIGNALING_CASCADE		ESTABLISHMENT_OF_LOCALIZATION	TRANSPORT															CYTOSKELETON_ORGANIZATION_AND_BIOGENESIS
54862	CC2D1A	coiled-coil and C2 domain containing 1A					SIGNAL_TRANSDUCTION																		INTRACELLULAR_SIGNALING_CASCADE																	POSITIVE_REGULATION_OF_BIOLOGICAL_PROCESS			POSITIVE_REGULATION_OF_CELLULAR_PROCESS
27352	SGSM3	small G protein signaling modulator 3					SIGNAL_TRANSDUCTION																		INTRACELLULAR_SIGNALING_CASCADE
6196	RPS6KA2	ribosomal protein S6 kinase, 90kDa, polypeptide 2					SIGNAL_TRANSDUCTION																		INTRACELLULAR_SIGNALING_CASCADE
2241	FER	fer (fps/fes related) tyrosine kinase					SIGNAL_TRANSDUCTION																		INTRACELLULAR_SIGNALING_CASCADE
7531	YWHAE	tyrosine 3-monooxygenase/tryptophan 5-monooxygenase activation protein, epsilon polypeptide					SIGNAL_TRANSDUCTION																		INTRACELLULAR_SIGNALING_CASCADE
8500	PPFIA1	protein tyrosine phosphatase, receptor type, f polypeptide (PTPRF), interacting protein (liprin), alpha 1					SIGNAL_TRANSDUCTION
2099	ESR1	estrogen receptor 1					SIGNAL_TRANSDUCTION
2560	GABRB1	gamma-aminobutyric acid (GABA) A receptor, beta 1					SIGNAL_TRANSDUCTION
2562	GABRB3	gamma-aminobutyric acid (GABA) A receptor, beta 3					SIGNAL_TRANSDUCTION
27071	DAPP1	dual adaptor of phosphotyrosine and 3-phosphoinositides					SIGNAL_TRANSDUCTION
3628	INPP1	inositol polyphosphate-1-phosphatase					SIGNAL_TRANSDUCTION
3815	KIT	v-kit Hardy-Zuckerman 4 feline sarcoma viral oncogene homolog					SIGNAL_TRANSDUCTION
4163	MCC	mutated in colorectal cancers					SIGNAL_TRANSDUCTION
4306	NR3C2	nuclear receptor subfamily 3, group C, member 2					SIGNAL_TRANSDUCTION
5025	P2RX4	purinergic receptor P2X, ligand-gated ion channel, 4					SIGNAL_TRANSDUCTION
5141	PDE4A	phosphodiesterase 4A, cAMP-specific					SIGNAL_TRANSDUCTION
55879	GABRQ	gamma-aminobutyric acid (GABA) receptor, theta					SIGNAL_TRANSDUCTION
5781	PTPN11	protein tyrosine phosphatase, non-receptor type 11					SIGNAL_TRANSDUCTION
84152	PPP1R1B	protein phosphatase 1, regulatory (inhibitor) subunit 1B					SIGNAL_TRANSDUCTION
8911	CACNA1I	calcium channel, voltage-dependent, T type, alpha 1I subunit					SIGNAL_TRANSDUCTION
9630	GNA14	guanine nucleotide binding protein (G protein), alpha 14					SIGNAL_TRANSDUCTION
2571	GAD1	glutamate decarboxylase 1 (brain, 67kDa)						SYSTEM_PROCESS		BIOPOLYMER_METABOLIC_PROCESS	NEUROLOGICAL_SYSTEM_PROCESS		TRANSMISSION_OF_NERVE_IMPULSE	SYNAPTIC_TRANSMISSION	BIOPOLYMER_MODIFICATION	CELL_CELL_SIGNALING	PROTEIN_MODIFICATION_PROCESS			PROTEIN_METABOLIC_PROCESS	POST_TRANSLATIONAL_PROTEIN_MODIFICATION		CELLULAR_PROTEIN_METABOLIC_PROCESS	CELLULAR_MACROMOLECULE_METABOLIC_PROCESS
22999	RIMS1	regulating synaptic membrane exocytosis 1						SYSTEM_PROCESS			NEUROLOGICAL_SYSTEM_PROCESS		TRANSMISSION_OF_NERVE_IMPULSE	SYNAPTIC_TRANSMISSION		CELL_CELL_SIGNALING				PROTEIN_METABOLIC_PROCESS						REGULATION_OF_BIOLOGICAL_QUALITY	ESTABLISHMENT_OF_LOCALIZATION	TRANSPORT
8224	SYN3	synapsin III						SYSTEM_PROCESS			NEUROLOGICAL_SYSTEM_PROCESS		TRANSMISSION_OF_NERVE_IMPULSE	SYNAPTIC_TRANSMISSION		CELL_CELL_SIGNALING										REGULATION_OF_BIOLOGICAL_QUALITY	ESTABLISHMENT_OF_LOCALIZATION	TRANSPORT
6532	SLC6A4	solute carrier family 6 (neurotransmitter transporter, serotonin), member 4						SYSTEM_PROCESS			NEUROLOGICAL_SYSTEM_PROCESS		TRANSMISSION_OF_NERVE_IMPULSE	SYNAPTIC_TRANSMISSION		CELL_CELL_SIGNALING										REGULATION_OF_BIOLOGICAL_QUALITY	ESTABLISHMENT_OF_LOCALIZATION	TRANSPORT
3751	KCND2	potassium voltage-gated channel, Shal-related subfamily, member 2						SYSTEM_PROCESS			NEUROLOGICAL_SYSTEM_PROCESS		TRANSMISSION_OF_NERVE_IMPULSE	SYNAPTIC_TRANSMISSION		CELL_CELL_SIGNALING										REGULATION_OF_BIOLOGICAL_QUALITY
3786	KCNQ3	potassium voltage-gated channel, KQT-like subfamily, member 3						SYSTEM_PROCESS			NEUROLOGICAL_SYSTEM_PROCESS		TRANSMISSION_OF_NERVE_IMPULSE	SYNAPTIC_TRANSMISSION		CELL_CELL_SIGNALING											ESTABLISHMENT_OF_LOCALIZATION	TRANSPORT
6505	SLC1A1	solute carrier family 1 (neuronal/epithelial high affinity glutamate transporter, system Xag), member 1						SYSTEM_PROCESS			NEUROLOGICAL_SYSTEM_PROCESS		TRANSMISSION_OF_NERVE_IMPULSE	SYNAPTIC_TRANSMISSION		CELL_CELL_SIGNALING											ESTABLISHMENT_OF_LOCALIZATION	TRANSPORT
3359	HTR3A	5-hydroxytryptamine (serotonin) receptor 3A						SYSTEM_PROCESS			NEUROLOGICAL_SYSTEM_PROCESS		TRANSMISSION_OF_NERVE_IMPULSE	SYNAPTIC_TRANSMISSION		CELL_CELL_SIGNALING
3778	KCNMA1	potassium large conductance calcium-activated channel, subfamily M, alpha member 1						SYSTEM_PROCESS			NEUROLOGICAL_SYSTEM_PROCESS		TRANSMISSION_OF_NERVE_IMPULSE	SYNAPTIC_TRANSMISSION		CELL_CELL_SIGNALING
6853	SYN1	synapsin I						SYSTEM_PROCESS			NEUROLOGICAL_SYSTEM_PROCESS		TRANSMISSION_OF_NERVE_IMPULSE	SYNAPTIC_TRANSMISSION		CELL_CELL_SIGNALING
6854	SYN2	synapsin II						SYSTEM_PROCESS			NEUROLOGICAL_SYSTEM_PROCESS		TRANSMISSION_OF_NERVE_IMPULSE	SYNAPTIC_TRANSMISSION		CELL_CELL_SIGNALING
774	CACNA1B	calcium channel, voltage-dependent, N type, alpha 1B subunit						SYSTEM_PROCESS			NEUROLOGICAL_SYSTEM_PROCESS		TRANSMISSION_OF_NERVE_IMPULSE	SYNAPTIC_TRANSMISSION		CELL_CELL_SIGNALING
6314	ATXN7	ataxin 7						SYSTEM_PROCESS			NEUROLOGICAL_SYSTEM_PROCESS								ORGANELLE_ORGANIZATION_AND_BIOGENESIS
65217	PCDH15	protocadherin-related 15						SYSTEM_PROCESS			NEUROLOGICAL_SYSTEM_PROCESS															REGULATION_OF_BIOLOGICAL_QUALITY
778	CACNA1F	calcium channel, voltage-dependent, L type, alpha 1F subunit						SYSTEM_PROCESS			NEUROLOGICAL_SYSTEM_PROCESS
4640	MYO1A	myosin IA						SYSTEM_PROCESS			NEUROLOGICAL_SYSTEM_PROCESS
7299	TYR	tyrosinase (oculocutaneous albinism IA)						SYSTEM_PROCESS			NEUROLOGICAL_SYSTEM_PROCESS
186	AGTR2	angiotensin II receptor, type 2						SYSTEM_PROCESS				CELL_DEVELOPMENT														REGULATION_OF_BIOLOGICAL_QUALITY										APOPTOSIS_GO	PROGRAMMED_CELL_DEATH	BEHAVIOR
5743	PTGS2	prostaglandin-endoperoxide synthase 2 (prostaglandin G/H synthase and cyclooxygenase)						SYSTEM_PROCESS																		REGULATION_OF_BIOLOGICAL_QUALITY
6332	SCN7A	sodium channel, voltage-gated, type VII, alpha						SYSTEM_PROCESS																			ESTABLISHMENT_OF_LOCALIZATION	TRANSPORT
4524	MTHFR	methylenetetrahydrofolate reductase (NAD(P)H)						SYSTEM_PROCESS
5021	OXTR	oxytocin receptor						SYSTEM_PROCESS
6535	SLC6A8	solute carrier family 6 (neurotransmitter transporter, creatine), member 8						SYSTEM_PROCESS
64324	NSD1	nuclear receptor binding SET domain protein 1								BIOPOLYMER_METABOLIC_PROCESS					BIOPOLYMER_MODIFICATION		PROTEIN_MODIFICATION_PROCESS		ORGANELLE_ORGANIZATION_AND_BIOGENESIS	PROTEIN_METABOLIC_PROCESS	POST_TRANSLATIONAL_PROTEIN_MODIFICATION		CELLULAR_PROTEIN_METABOLIC_PROCESS	CELLULAR_MACROMOLECULE_METABOLIC_PROCESS								NEGATIVE_REGULATION_OF_BIOLOGICAL_PROCESS	NUCLEOBASENUCLEOSIDENUCLEOTIDE_AND_NUCLEIC_ACID_METABOLIC_PROCESS									POSITIVE_REGULATION_OF_BIOLOGICAL_PROCESS			POSITIVE_REGULATION_OF_CELLULAR_PROCESS		NEGATIVE_REGULATION_OF_CELLULAR_PROCESS		TRANSCRIPTION
1387	CREBBP	CREB binding protein								BIOPOLYMER_METABOLIC_PROCESS					BIOPOLYMER_MODIFICATION		PROTEIN_MODIFICATION_PROCESS		ORGANELLE_ORGANIZATION_AND_BIOGENESIS	PROTEIN_METABOLIC_PROCESS	POST_TRANSLATIONAL_PROTEIN_MODIFICATION		CELLULAR_PROTEIN_METABOLIC_PROCESS	CELLULAR_MACROMOLECULE_METABOLIC_PROCESS									NUCLEOBASENUCLEOSIDENUCLEOTIDE_AND_NUCLEIC_ACID_METABOLIC_PROCESS									POSITIVE_REGULATION_OF_BIOLOGICAL_PROCESS			POSITIVE_REGULATION_OF_CELLULAR_PROCESS				TRANSCRIPTION
10075	HUWE1	HECT, UBA and WWE domain containing 1								BIOPOLYMER_METABOLIC_PROCESS					BIOPOLYMER_MODIFICATION		PROTEIN_MODIFICATION_PROCESS		ORGANELLE_ORGANIZATION_AND_BIOGENESIS	PROTEIN_METABOLIC_PROCESS	POST_TRANSLATIONAL_PROTEIN_MODIFICATION		CELLULAR_PROTEIN_METABOLIC_PROCESS	CELLULAR_MACROMOLECULE_METABOLIC_PROCESS
79813	EHMT1	euchromatic histone-lysine N-methyltransferase 1								BIOPOLYMER_METABOLIC_PROCESS					BIOPOLYMER_MODIFICATION		PROTEIN_MODIFICATION_PROCESS		ORGANELLE_ORGANIZATION_AND_BIOGENESIS	PROTEIN_METABOLIC_PROCESS	POST_TRANSLATIONAL_PROTEIN_MODIFICATION		CELLULAR_PROTEIN_METABOLIC_PROCESS	CELLULAR_MACROMOLECULE_METABOLIC_PROCESS
10013	HDAC6	histone deacetylase 6								BIOPOLYMER_METABOLIC_PROCESS					BIOPOLYMER_MODIFICATION		PROTEIN_MODIFICATION_PROCESS		ORGANELLE_ORGANIZATION_AND_BIOGENESIS	PROTEIN_METABOLIC_PROCESS	POST_TRANSLATIONAL_PROTEIN_MODIFICATION		CELLULAR_PROTEIN_METABOLIC_PROCESS	CELLULAR_MACROMOLECULE_METABOLIC_PROCESS
2444	FRK	fyn-related kinase								BIOPOLYMER_METABOLIC_PROCESS					BIOPOLYMER_MODIFICATION		PROTEIN_MODIFICATION_PROCESS			PROTEIN_METABOLIC_PROCESS	POST_TRANSLATIONAL_PROTEIN_MODIFICATION		CELLULAR_PROTEIN_METABOLIC_PROCESS	CELLULAR_MACROMOLECULE_METABOLIC_PROCESS								NEGATIVE_REGULATION_OF_BIOLOGICAL_PROCESS															NEGATIVE_REGULATION_OF_CELLULAR_PROCESS	CELL_PROLIFERATION_GO_0008283
222537	HS3ST5	heparan sulfate (glucosamine) 3-O-sulfotransferase 5								BIOPOLYMER_METABOLIC_PROCESS					BIOPOLYMER_MODIFICATION		PROTEIN_MODIFICATION_PROCESS			PROTEIN_METABOLIC_PROCESS	POST_TRANSLATIONAL_PROTEIN_MODIFICATION		CELLULAR_PROTEIN_METABOLIC_PROCESS	CELLULAR_MACROMOLECULE_METABOLIC_PROCESS								NEGATIVE_REGULATION_OF_BIOLOGICAL_PROCESS
5587	PRKD1	protein kinase D1								BIOPOLYMER_METABOLIC_PROCESS					BIOPOLYMER_MODIFICATION		PROTEIN_MODIFICATION_PROCESS			PROTEIN_METABOLIC_PROCESS	POST_TRANSLATIONAL_PROTEIN_MODIFICATION		CELLULAR_PROTEIN_METABOLIC_PROCESS	CELLULAR_MACROMOLECULE_METABOLIC_PROCESS																								CELL_PROLIFERATION_GO_0008283
6792	CDKL5	cyclin-dependent kinase-like 5								BIOPOLYMER_METABOLIC_PROCESS					BIOPOLYMER_MODIFICATION		PROTEIN_MODIFICATION_PROCESS			PROTEIN_METABOLIC_PROCESS	POST_TRANSLATIONAL_PROTEIN_MODIFICATION		CELLULAR_PROTEIN_METABOLIC_PROCESS	CELLULAR_MACROMOLECULE_METABOLIC_PROCESS
5579	PRKCB	protein kinase C, beta								BIOPOLYMER_METABOLIC_PROCESS					BIOPOLYMER_MODIFICATION		PROTEIN_MODIFICATION_PROCESS			PROTEIN_METABOLIC_PROCESS	POST_TRANSLATIONAL_PROTEIN_MODIFICATION		CELLULAR_PROTEIN_METABOLIC_PROCESS	CELLULAR_MACROMOLECULE_METABOLIC_PROCESS
5595	MAPK3	mitogen-activated protein kinase 3								BIOPOLYMER_METABOLIC_PROCESS					BIOPOLYMER_MODIFICATION		PROTEIN_MODIFICATION_PROCESS			PROTEIN_METABOLIC_PROCESS	POST_TRANSLATIONAL_PROTEIN_MODIFICATION		CELLULAR_PROTEIN_METABOLIC_PROCESS	CELLULAR_MACROMOLECULE_METABOLIC_PROCESS
23563	CHST5	carbohydrate (N-acetylglucosamine 6-O) sulfotransferase 5								BIOPOLYMER_METABOLIC_PROCESS					BIOPOLYMER_MODIFICATION		PROTEIN_MODIFICATION_PROCESS			PROTEIN_METABOLIC_PROCESS	POST_TRANSLATIONAL_PROTEIN_MODIFICATION		CELLULAR_PROTEIN_METABOLIC_PROCESS	CELLULAR_MACROMOLECULE_METABOLIC_PROCESS
5787	PTPRB	protein tyrosine phosphatase, receptor type, B								BIOPOLYMER_METABOLIC_PROCESS					BIOPOLYMER_MODIFICATION		PROTEIN_MODIFICATION_PROCESS			PROTEIN_METABOLIC_PROCESS	POST_TRANSLATIONAL_PROTEIN_MODIFICATION		CELLULAR_PROTEIN_METABOLIC_PROCESS	CELLULAR_MACROMOLECULE_METABOLIC_PROCESS
6305	SBF1	SET binding factor 1								BIOPOLYMER_METABOLIC_PROCESS					BIOPOLYMER_MODIFICATION		PROTEIN_MODIFICATION_PROCESS			PROTEIN_METABOLIC_PROCESS	POST_TRANSLATIONAL_PROTEIN_MODIFICATION		CELLULAR_PROTEIN_METABOLIC_PROCESS	CELLULAR_MACROMOLECULE_METABOLIC_PROCESS
9690	UBE3C	ubiquitin protein ligase E3C								BIOPOLYMER_METABOLIC_PROCESS					BIOPOLYMER_MODIFICATION		PROTEIN_MODIFICATION_PROCESS			PROTEIN_METABOLIC_PROCESS	POST_TRANSLATIONAL_PROTEIN_MODIFICATION		CELLULAR_PROTEIN_METABOLIC_PROCESS	CELLULAR_MACROMOLECULE_METABOLIC_PROCESS
10055	SAE1	SUMO1 activating enzyme subunit 1								BIOPOLYMER_METABOLIC_PROCESS					BIOPOLYMER_MODIFICATION		PROTEIN_MODIFICATION_PROCESS			PROTEIN_METABOLIC_PROCESS	POST_TRANSLATIONAL_PROTEIN_MODIFICATION		CELLULAR_PROTEIN_METABOLIC_PROCESS	CELLULAR_MACROMOLECULE_METABOLIC_PROCESS
4036	LRP2	low density lipoprotein receptor-related protein 2								BIOPOLYMER_METABOLIC_PROCESS					BIOPOLYMER_MODIFICATION		PROTEIN_MODIFICATION_PROCESS			PROTEIN_METABOLIC_PROCESS			CELLULAR_PROTEIN_METABOLIC_PROCESS	CELLULAR_MACROMOLECULE_METABOLIC_PROCESS			ESTABLISHMENT_OF_LOCALIZATION	TRANSPORT
80155	NAA15	N(alpha)-acetyltransferase 15, NatA auxiliary subunit								BIOPOLYMER_METABOLIC_PROCESS					BIOPOLYMER_MODIFICATION		PROTEIN_MODIFICATION_PROCESS			PROTEIN_METABOLIC_PROCESS			CELLULAR_PROTEIN_METABOLIC_PROCESS	CELLULAR_MACROMOLECULE_METABOLIC_PROCESS									NUCLEOBASENUCLEOSIDENUCLEOTIDE_AND_NUCLEIC_ACID_METABOLIC_PROCESS									POSITIVE_REGULATION_OF_BIOLOGICAL_PROCESS			POSITIVE_REGULATION_OF_CELLULAR_PROCESS				TRANSCRIPTION
10533	ATG7	ATG7 autophagy related 7 homolog (S. cerevisiae)								BIOPOLYMER_METABOLIC_PROCESS					BIOPOLYMER_MODIFICATION		PROTEIN_MODIFICATION_PROCESS			PROTEIN_METABOLIC_PROCESS			CELLULAR_PROTEIN_METABOLIC_PROCESS	CELLULAR_MACROMOLECULE_METABOLIC_PROCESS																		POSITIVE_REGULATION_OF_BIOLOGICAL_PROCESS			POSITIVE_REGULATION_OF_CELLULAR_PROCESS
55624	POMGNT1	protein O-linked mannose beta1,2-N-acetylglucosaminyltransferase								BIOPOLYMER_METABOLIC_PROCESS					BIOPOLYMER_MODIFICATION		PROTEIN_MODIFICATION_PROCESS			PROTEIN_METABOLIC_PROCESS			CELLULAR_PROTEIN_METABOLIC_PROCESS	CELLULAR_MACROMOLECULE_METABOLIC_PROCESS
7102	TSPAN7	tetraspanin 7								BIOPOLYMER_METABOLIC_PROCESS					BIOPOLYMER_MODIFICATION		PROTEIN_MODIFICATION_PROCESS			PROTEIN_METABOLIC_PROCESS			CELLULAR_PROTEIN_METABOLIC_PROCESS	CELLULAR_MACROMOLECULE_METABOLIC_PROCESS
546	ATRX	alpha thalassemia/mental retardation syndrome X-linked								BIOPOLYMER_METABOLIC_PROCESS					BIOPOLYMER_MODIFICATION																		NUCLEOBASENUCLEOSIDENUCLEOTIDE_AND_NUCLEIC_ACID_METABOLIC_PROCESS																TRANSCRIPTION
55870	ASH1L	ash1 (absent, small, or homeotic)-like (Drosophila)								BIOPOLYMER_METABOLIC_PROCESS						CELL_CELL_SIGNALING																	NUCLEOBASENUCLEOSIDENUCLEOTIDE_AND_NUCLEIC_ACID_METABOLIC_PROCESS																TRANSCRIPTION
23293	SMG6	smg-6 homolog, nonsense mediated mRNA decay factor (C. elegans)								BIOPOLYMER_METABOLIC_PROCESS									ORGANELLE_ORGANIZATION_AND_BIOGENESIS								ESTABLISHMENT_OF_LOCALIZATION	TRANSPORT					NUCLEOBASENUCLEOSIDENUCLEOTIDE_AND_NUCLEIC_ACID_METABOLIC_PROCESS
675	BRCA2	breast cancer 2, early onset								BIOPOLYMER_METABOLIC_PROCESS									ORGANELLE_ORGANIZATION_AND_BIOGENESIS													NEGATIVE_REGULATION_OF_BIOLOGICAL_PROCESS	NUCLEOBASENUCLEOSIDENUCLEOTIDE_AND_NUCLEIC_ACID_METABOLIC_PROCESS														NEGATIVE_REGULATION_OF_CELLULAR_PROCESS	CELL_PROLIFERATION_GO_0008283
25913	POT1	protection of telomeres 1 homolog (S. pombe)								BIOPOLYMER_METABOLIC_PROCESS									ORGANELLE_ORGANIZATION_AND_BIOGENESIS														NUCLEOBASENUCLEOSIDENUCLEOTIDE_AND_NUCLEIC_ACID_METABOLIC_PROCESS
7328	UBE2H	ubiquitin-conjugating enzyme E2H								BIOPOLYMER_METABOLIC_PROCESS										PROTEIN_METABOLIC_PROCESS			CELLULAR_PROTEIN_METABOLIC_PROCESS	CELLULAR_MACROMOLECULE_METABOLIC_PROCESS
3054	HCFC1	host cell factor C1 (VP16-accessory protein)								BIOPOLYMER_METABOLIC_PROCESS										PROTEIN_METABOLIC_PROCESS													NUCLEOBASENUCLEOSIDENUCLEOTIDE_AND_NUCLEIC_ACID_METABOLIC_PROCESS									POSITIVE_REGULATION_OF_BIOLOGICAL_PROCESS			POSITIVE_REGULATION_OF_CELLULAR_PROCESS				TRANSCRIPTION
26019	UPF2	UPF2 regulator of nonsense transcripts homolog (yeast)								BIOPOLYMER_METABOLIC_PROCESS																	ESTABLISHMENT_OF_LOCALIZATION	TRANSPORT					NUCLEOBASENUCLEOSIDENUCLEOTIDE_AND_NUCLEIC_ACID_METABOLIC_PROCESS
10664	CTCF	CCCTC-binding factor (zinc finger protein)								BIOPOLYMER_METABOLIC_PROCESS																						NEGATIVE_REGULATION_OF_BIOLOGICAL_PROCESS	NUCLEOBASENUCLEOSIDENUCLEOTIDE_AND_NUCLEIC_ACID_METABOLIC_PROCESS									POSITIVE_REGULATION_OF_BIOLOGICAL_PROCESS			POSITIVE_REGULATION_OF_CELLULAR_PROCESS		NEGATIVE_REGULATION_OF_CELLULAR_PROCESS		TRANSCRIPTION
10771	ZMYND11	zinc finger, MYND-type containing 11								BIOPOLYMER_METABOLIC_PROCESS																						NEGATIVE_REGULATION_OF_BIOLOGICAL_PROCESS	NUCLEOBASENUCLEOSIDENUCLEOTIDE_AND_NUCLEIC_ACID_METABOLIC_PROCESS														NEGATIVE_REGULATION_OF_CELLULAR_PROCESS	CELL_PROLIFERATION_GO_0008283	TRANSCRIPTION
4204	MECP2	methyl CpG binding protein 2 (Rett syndrome)								BIOPOLYMER_METABOLIC_PROCESS																						NEGATIVE_REGULATION_OF_BIOLOGICAL_PROCESS	NUCLEOBASENUCLEOSIDENUCLEOTIDE_AND_NUCLEIC_ACID_METABOLIC_PROCESS														NEGATIVE_REGULATION_OF_CELLULAR_PROCESS		TRANSCRIPTION
10765	KDM5B	lysine (K)-specific demethylase 5B								BIOPOLYMER_METABOLIC_PROCESS																						NEGATIVE_REGULATION_OF_BIOLOGICAL_PROCESS	NUCLEOBASENUCLEOSIDENUCLEOTIDE_AND_NUCLEIC_ACID_METABOLIC_PROCESS														NEGATIVE_REGULATION_OF_CELLULAR_PROCESS		TRANSCRIPTION
6925	TCF4	transcription factor 4								BIOPOLYMER_METABOLIC_PROCESS																							NUCLEOBASENUCLEOSIDENUCLEOTIDE_AND_NUCLEIC_ACID_METABOLIC_PROCESS									POSITIVE_REGULATION_OF_BIOLOGICAL_PROCESS			POSITIVE_REGULATION_OF_CELLULAR_PROCESS				TRANSCRIPTION
4520	MTF1	metal-regulatory transcription factor 1								BIOPOLYMER_METABOLIC_PROCESS																							NUCLEOBASENUCLEOSIDENUCLEOTIDE_AND_NUCLEIC_ACID_METABOLIC_PROCESS																TRANSCRIPTION
138474	TAF1L	TAF1 RNA polymerase II, TATA box binding protein (TBP)-associated factor, 210kDa-like								BIOPOLYMER_METABOLIC_PROCESS																							NUCLEOBASENUCLEOSIDENUCLEOTIDE_AND_NUCLEIC_ACID_METABOLIC_PROCESS																TRANSCRIPTION
1106	CHD2	chromodomain helicase DNA binding protein 2								BIOPOLYMER_METABOLIC_PROCESS																							NUCLEOBASENUCLEOSIDENUCLEOTIDE_AND_NUCLEIC_ACID_METABOLIC_PROCESS																TRANSCRIPTION
221037	JMJD1C	jumonji domain containing 1C								BIOPOLYMER_METABOLIC_PROCESS																							NUCLEOBASENUCLEOSIDENUCLEOTIDE_AND_NUCLEIC_ACID_METABOLIC_PROCESS																TRANSCRIPTION
27125	AFF4	AF4/FMR2 family, member 4								BIOPOLYMER_METABOLIC_PROCESS																							NUCLEOBASENUCLEOSIDENUCLEOTIDE_AND_NUCLEIC_ACID_METABOLIC_PROCESS																TRANSCRIPTION
4152	MBD1	methyl-CpG binding domain protein 1								BIOPOLYMER_METABOLIC_PROCESS																							NUCLEOBASENUCLEOSIDENUCLEOTIDE_AND_NUCLEIC_ACID_METABOLIC_PROCESS																TRANSCRIPTION
6660	SOX5	SRY (sex determining region Y)-box 5								BIOPOLYMER_METABOLIC_PROCESS																							NUCLEOBASENUCLEOSIDENUCLEOTIDE_AND_NUCLEIC_ACID_METABOLIC_PROCESS																TRANSCRIPTION
7067	THRA	thyroid hormone receptor, alpha								BIOPOLYMER_METABOLIC_PROCESS																							NUCLEOBASENUCLEOSIDENUCLEOTIDE_AND_NUCLEIC_ACID_METABOLIC_PROCESS																TRANSCRIPTION
9013	TAF1C	TATA box binding protein (TBP)-associated factor, RNA polymerase I, C, 110kDa								BIOPOLYMER_METABOLIC_PROCESS																							NUCLEOBASENUCLEOSIDENUCLEOTIDE_AND_NUCLEIC_ACID_METABOLIC_PROCESS																TRANSCRIPTION
10921	RNPS1	RNA binding protein S1, serine-rich domain								BIOPOLYMER_METABOLIC_PROCESS																							NUCLEOBASENUCLEOSIDENUCLEOTIDE_AND_NUCLEIC_ACID_METABOLIC_PROCESS																TRANSCRIPTION
6638	SNRPN	small nuclear ribonucleoprotein polypeptide N								BIOPOLYMER_METABOLIC_PROCESS																							NUCLEOBASENUCLEOSIDENUCLEOTIDE_AND_NUCLEIC_ACID_METABOLIC_PROCESS
7508	XPC	xeroderma pigmentosum, complementation group C								BIOPOLYMER_METABOLIC_PROCESS																							NUCLEOBASENUCLEOSIDENUCLEOTIDE_AND_NUCLEIC_ACID_METABOLIC_PROCESS
7247	TSN	translin								BIOPOLYMER_METABOLIC_PROCESS																							NUCLEOBASENUCLEOSIDENUCLEOTIDE_AND_NUCLEIC_ACID_METABOLIC_PROCESS
253980	KCTD13	potassium channel tetramerisation domain containing 13								BIOPOLYMER_METABOLIC_PROCESS																							NUCLEOBASENUCLEOSIDENUCLEOTIDE_AND_NUCLEIC_ACID_METABOLIC_PROCESS
596	BCL2	B-cell CLL/lymphoma 2										CELL_DEVELOPMENT							ORGANELLE_ORGANIZATION_AND_BIOGENESIS							REGULATION_OF_BIOLOGICAL_QUALITY	ESTABLISHMENT_OF_LOCALIZATION	TRANSPORT				NEGATIVE_REGULATION_OF_BIOLOGICAL_PROCESS				APOPTOSIS_GO	PROGRAMMED_CELL_DEATH				REGULATION_OF_DEVELOPMENTAL_PROCESS						NEGATIVE_REGULATION_OF_CELLULAR_PROCESS
1027	CDKN1B	cyclin-dependent kinase inhibitor 1B (p27, Kip1)										CELL_DEVELOPMENT														REGULATION_OF_BIOLOGICAL_QUALITY						NEGATIVE_REGULATION_OF_BIOLOGICAL_PROCESS				APOPTOSIS_GO	PROGRAMMED_CELL_DEATH				REGULATION_OF_DEVELOPMENTAL_PROCESS	POSITIVE_REGULATION_OF_BIOLOGICAL_PROCESS			POSITIVE_REGULATION_OF_CELLULAR_PROCESS		NEGATIVE_REGULATION_OF_CELLULAR_PROCESS
23705	CADM1	cell adhesion molecule 1										CELL_DEVELOPMENT															ESTABLISHMENT_OF_LOCALIZATION									APOPTOSIS_GO	PROGRAMMED_CELL_DEATH				REGULATION_OF_DEVELOPMENTAL_PROCESS	POSITIVE_REGULATION_OF_BIOLOGICAL_PROCESS			POSITIVE_REGULATION_OF_CELLULAR_PROCESS			CELL_PROLIFERATION_GO_0008283
8452	CUL3	cullin 3										CELL_DEVELOPMENT																				NEGATIVE_REGULATION_OF_BIOLOGICAL_PROCESS				APOPTOSIS_GO	PROGRAMMED_CELL_DEATH				REGULATION_OF_DEVELOPMENTAL_PROCESS	POSITIVE_REGULATION_OF_BIOLOGICAL_PROCESS			POSITIVE_REGULATION_OF_CELLULAR_PROCESS		NEGATIVE_REGULATION_OF_CELLULAR_PROCESS	CELL_PROLIFERATION_GO_0008283
9500	MAGED1	melanoma antigen family D, 1										CELL_DEVELOPMENT																				NEGATIVE_REGULATION_OF_BIOLOGICAL_PROCESS				APOPTOSIS_GO	PROGRAMMED_CELL_DEATH				REGULATION_OF_DEVELOPMENTAL_PROCESS						NEGATIVE_REGULATION_OF_CELLULAR_PROCESS	CELL_PROLIFERATION_GO_0008283
2739	GLO1	glyoxalase I										CELL_DEVELOPMENT																				NEGATIVE_REGULATION_OF_BIOLOGICAL_PROCESS				APOPTOSIS_GO	PROGRAMMED_CELL_DEATH				REGULATION_OF_DEVELOPMENTAL_PROCESS						NEGATIVE_REGULATION_OF_CELLULAR_PROCESS
5296	PIK3R2	phosphoinositide-3-kinase, regulatory subunit 2 (beta)										CELL_DEVELOPMENT																				NEGATIVE_REGULATION_OF_BIOLOGICAL_PROCESS				APOPTOSIS_GO	PROGRAMMED_CELL_DEATH				REGULATION_OF_DEVELOPMENTAL_PROCESS						NEGATIVE_REGULATION_OF_CELLULAR_PROCESS
158471	PRUNE2	prune homolog 2 (Drosophila)										CELL_DEVELOPMENT																								APOPTOSIS_GO	PROGRAMMED_CELL_DEATH				REGULATION_OF_DEVELOPMENTAL_PROCESS	POSITIVE_REGULATION_OF_BIOLOGICAL_PROCESS			POSITIVE_REGULATION_OF_CELLULAR_PROCESS
952	CD38	CD38 molecule										CELL_DEVELOPMENT																								APOPTOSIS_GO	PROGRAMMED_CELL_DEATH				REGULATION_OF_DEVELOPMENTAL_PROCESS	POSITIVE_REGULATION_OF_BIOLOGICAL_PROCESS			POSITIVE_REGULATION_OF_CELLULAR_PROCESS
2620	GAS2	growth arrest-specific 2										CELL_DEVELOPMENT																								APOPTOSIS_GO	PROGRAMMED_CELL_DEATH
1499	CTNNB1	catenin (cadherin-associated protein), beta 1, 88kDa										CELL_DEVELOPMENT
6804	STX1A	syntaxin 1A (brain)														CELL_CELL_SIGNALING											ESTABLISHMENT_OF_LOCALIZATION	TRANSPORT
5100	PCDH8	protocadherin 8														CELL_CELL_SIGNALING
2934	GSN	gelsolin																	ORGANELLE_ORGANIZATION_AND_BIOGENESIS	PROTEIN_METABOLIC_PROCESS			CELLULAR_PROTEIN_METABOLIC_PROCESS	CELLULAR_MACROMOLECULE_METABOLIC_PROCESS		REGULATION_OF_BIOLOGICAL_QUALITY						NEGATIVE_REGULATION_OF_BIOLOGICAL_PROCESS											CYTOSKELETON_ORGANIZATION_AND_BIOGENESIS				NEGATIVE_REGULATION_OF_CELLULAR_PROCESS
324	APC	adenomatous polyposis coli																	ORGANELLE_ORGANIZATION_AND_BIOGENESIS	PROTEIN_METABOLIC_PROCESS			CELLULAR_PROTEIN_METABOLIC_PROCESS	CELLULAR_MACROMOLECULE_METABOLIC_PROCESS								NEGATIVE_REGULATION_OF_BIOLOGICAL_PROCESS											CYTOSKELETON_ORGANIZATION_AND_BIOGENESIS				NEGATIVE_REGULATION_OF_CELLULAR_PROCESS	CELL_PROLIFERATION_GO_0008283
7429	VIL1	villin 1																	ORGANELLE_ORGANIZATION_AND_BIOGENESIS	PROTEIN_METABOLIC_PROCESS																							CYTOSKELETON_ORGANIZATION_AND_BIOGENESIS
4747	NEFL	neurofilament, light polypeptide																	ORGANELLE_ORGANIZATION_AND_BIOGENESIS								ESTABLISHMENT_OF_LOCALIZATION	TRANSPORT															CYTOSKELETON_ORGANIZATION_AND_BIOGENESIS
10128	LRPPRC	leucine-rich PPR-motif containing																	ORGANELLE_ORGANIZATION_AND_BIOGENESIS								ESTABLISHMENT_OF_LOCALIZATION	TRANSPORT															CYTOSKELETON_ORGANIZATION_AND_BIOGENESIS
5191	PEX7	peroxisomal biogenesis factor 7																	ORGANELLE_ORGANIZATION_AND_BIOGENESIS								ESTABLISHMENT_OF_LOCALIZATION	TRANSPORT
10651	MTX2	metaxin 2																	ORGANELLE_ORGANIZATION_AND_BIOGENESIS								ESTABLISHMENT_OF_LOCALIZATION	TRANSPORT
1663	DDX11	DEAD/H (Asp-Glu-Ala-Asp/His) box polypeptide 11																	ORGANELLE_ORGANIZATION_AND_BIOGENESIS																							POSITIVE_REGULATION_OF_BIOLOGICAL_PROCESS			POSITIVE_REGULATION_OF_CELLULAR_PROCESS			CELL_PROLIFERATION_GO_0008283
1756	DMD	dystrophin																	ORGANELLE_ORGANIZATION_AND_BIOGENESIS																								CYTOSKELETON_ORGANIZATION_AND_BIOGENESIS
11133	KPTN	kaptin (actin binding protein)																	ORGANELLE_ORGANIZATION_AND_BIOGENESIS																								CYTOSKELETON_ORGANIZATION_AND_BIOGENESIS
667	DST	dystonin																	ORGANELLE_ORGANIZATION_AND_BIOGENESIS																								CYTOSKELETON_ORGANIZATION_AND_BIOGENESIS
114791	TUBGCP5	tubulin, gamma complex associated protein 5																	ORGANELLE_ORGANIZATION_AND_BIOGENESIS																								CYTOSKELETON_ORGANIZATION_AND_BIOGENESIS
288	ANK3	ankyrin 3, node of Ranvier (ankyrin G)																	ORGANELLE_ORGANIZATION_AND_BIOGENESIS																								CYTOSKELETON_ORGANIZATION_AND_BIOGENESIS
23345	SYNE1	spectrin repeat containing, nuclear envelope 1																	ORGANELLE_ORGANIZATION_AND_BIOGENESIS
585	BBS4	Bardet-Biedl syndrome 4																	ORGANELLE_ORGANIZATION_AND_BIOGENESIS
3800	KIF5C	kinesin family member 5C																	ORGANELLE_ORGANIZATION_AND_BIOGENESIS
3084	NRG1	neuregulin 1																		PROTEIN_METABOLIC_PROCESS			CELLULAR_PROTEIN_METABOLIC_PROCESS	CELLULAR_MACROMOLECULE_METABOLIC_PROCESS								NEGATIVE_REGULATION_OF_BIOLOGICAL_PROCESS	NUCLEOBASENUCLEOSIDENUCLEOTIDE_AND_NUCLEIC_ACID_METABOLIC_PROCESS														NEGATIVE_REGULATION_OF_CELLULAR_PROCESS		TRANSCRIPTION
438	ASMT	acetylserotonin O-methyltransferase																		PROTEIN_METABOLIC_PROCESS			CELLULAR_PROTEIN_METABOLIC_PROCESS	CELLULAR_MACROMOLECULE_METABOLIC_PROCESS
6448	SGSH	N-sulfoglucosamine sulfohydrolase																		PROTEIN_METABOLIC_PROCESS			CELLULAR_PROTEIN_METABOLIC_PROCESS	CELLULAR_MACROMOLECULE_METABOLIC_PROCESS
64924	SLC30A5	solute carrier family 30 (zinc transporter), member 5																								REGULATION_OF_BIOLOGICAL_QUALITY	ESTABLISHMENT_OF_LOCALIZATION	TRANSPORT
3952	LEP	leptin																								REGULATION_OF_BIOLOGICAL_QUALITY						NEGATIVE_REGULATION_OF_BIOLOGICAL_PROCESS						BEHAVIOR
5054	SERPINE1	serpin peptidase inhibitor, clade E (nexin, plasminogen activator inhibitor type 1), member 1																								REGULATION_OF_BIOLOGICAL_QUALITY						NEGATIVE_REGULATION_OF_BIOLOGICAL_PROCESS
2833	CXCR3	chemokine (C-X-C motif) receptor 3																								REGULATION_OF_BIOLOGICAL_QUALITY												BEHAVIOR
2162	F13A1	coagulation factor XIII, A1 polypeptide																								REGULATION_OF_BIOLOGICAL_QUALITY
3690	ITGB3	integrin, beta 3 (platelet glycoprotein IIIa, antigen CD61)																								REGULATION_OF_BIOLOGICAL_QUALITY
351	APP	amyloid beta (A4) precursor protein																								REGULATION_OF_BIOLOGICAL_QUALITY
775	CACNA1C	calcium channel, voltage-dependent, L type, alpha 1C subunit																								REGULATION_OF_BIOLOGICAL_QUALITY
23443	SLC35A3	solute carrier family 35 (UDP-N-acetylglucosamine (UDP-GlcNAc) transporter), member A3																									ESTABLISHMENT_OF_LOCALIZATION	TRANSPORT					NUCLEOBASENUCLEOSIDENUCLEOTIDE_AND_NUCLEIC_ACID_METABOLIC_PROCESS
473	RERE	arginine-glutamic acid dipeptide (RE) repeats																									ESTABLISHMENT_OF_LOCALIZATION	TRANSPORT
4481	MSR1	macrophage scavenger receptor 1																									ESTABLISHMENT_OF_LOCALIZATION	TRANSPORT
7249	TSC2	tuberous sclerosis 2																									ESTABLISHMENT_OF_LOCALIZATION	TRANSPORT
8604	SLC25A12	solute carrier family 25 (mitochondrial carrier, Aralar), member 12																									ESTABLISHMENT_OF_LOCALIZATION	TRANSPORT
5350	PLN	phospholamban																									ESTABLISHMENT_OF_LOCALIZATION	TRANSPORT
776	CACNA1D	calcium channel, voltage-dependent, L type, alpha 1D subunit																									ESTABLISHMENT_OF_LOCALIZATION	TRANSPORT
3759	KCNJ2	potassium inwardly-rectifying channel, subfamily J, member 2																									ESTABLISHMENT_OF_LOCALIZATION	TRANSPORT
3766	KCNJ10	potassium inwardly-rectifying channel, subfamily J, member 10																									ESTABLISHMENT_OF_LOCALIZATION	TRANSPORT
6326	SCN2A	sodium channel, voltage-gated, type II, alpha subunit																									ESTABLISHMENT_OF_LOCALIZATION	TRANSPORT
7225	TRPC6	transient receptor potential cation channel, subfamily C, member 6																									ESTABLISHMENT_OF_LOCALIZATION	TRANSPORT
9804	TOMM20	translocase of outer mitochondrial membrane 20 homolog (yeast)																									ESTABLISHMENT_OF_LOCALIZATION	TRANSPORT
9016	SLC25A14	solute carrier family 25 (mitochondrial carrier, brain), member 14																									ESTABLISHMENT_OF_LOCALIZATION	TRANSPORT
6531	SLC6A3	solute carrier family 6 (neurotransmitter transporter, dopamine), member 3																									ESTABLISHMENT_OF_LOCALIZATION	TRANSPORT
9123	SLC16A3	solute carrier family 16, member 3 (monocarboxylic acid transporter 4)																									ESTABLISHMENT_OF_LOCALIZATION	TRANSPORT
9194	SLC16A7	solute carrier family 16, member 7 (monocarboxylic acid transporter 2)																									ESTABLISHMENT_OF_LOCALIZATION	TRANSPORT
5187	PER1	period homolog 1 (Drosophila)																														NEGATIVE_REGULATION_OF_BIOLOGICAL_PROCESS	NUCLEOBASENUCLEOSIDENUCLEOTIDE_AND_NUCLEIC_ACID_METABOLIC_PROCESS														NEGATIVE_REGULATION_OF_CELLULAR_PROCESS		TRANSCRIPTION
2170	FABP3	fatty acid binding protein 3, muscle and heart (mammary-derived growth inhibitor)																														NEGATIVE_REGULATION_OF_BIOLOGICAL_PROCESS															NEGATIVE_REGULATION_OF_CELLULAR_PROCESS	CELL_PROLIFERATION_GO_0008283
132	ADK	adenosine kinase																															NUCLEOBASENUCLEOSIDENUCLEOTIDE_AND_NUCLEIC_ACID_METABOLIC_PROCESS
2272	FHIT	fragile histidine triad gene																															NUCLEOBASENUCLEOSIDENUCLEOTIDE_AND_NUCLEIC_ACID_METABOLIC_PROCESS
5329	PLAUR	plasminogen activator, urokinase receptor																																				BEHAVIOR
18	ABAT	4-aminobutyrate aminotransferase																																				BEHAVIOR
11141	IL1RAPL1	interleukin 1 receptor accessory protein-like 1																																				BEHAVIOR
4128	MAOA	monoamine oxidase A																																				BEHAVIOR
284217	LAMA1	laminin, alpha 1																																								POSITIVE_REGULATION_OF_BIOLOGICAL_PROCESS			POSITIVE_REGULATION_OF_CELLULAR_PROCESS			CELL_PROLIFERATION_GO_0008283
2321	FLT1	fms-related tyrosine kinase 1 (vascular endothelial growth factor/vascular permeability factor receptor)																																								POSITIVE_REGULATION_OF_BIOLOGICAL_PROCESS			POSITIVE_REGULATION_OF_CELLULAR_PROCESS			CELL_PROLIFERATION_GO_0008283
274	BIN1	bridging integrator 1																																														CELL_PROLIFERATION_GO_0008283
241	ALOX5AP	arachidonate 5-lipoxygenase-activating protein
10295	BCKDK	branched chain ketoacid dehydrogenase kinase
5053	PAH	phenylalanine hydroxylase
2628	GATM	glycine amidinotransferase (L-arginine:glycine amidinotransferase)
275	AMT	aminomethyltransferase
445	ASS1	argininosuccinate synthase 1
7150	TOP1	topoisomerase (DNA) I
1717	DHCR7	7-dehydrocholesterol reductase
29119	CTNNA3	catenin (cadherin-associated protein), alpha 3
4843	NOS2	nitric oxide synthase 2, inducible
9481	SLC25A27	solute carrier family 25, member 27
220	ALDH1A3	aldehyde dehydrogenase 1 family, member A3
5333	PLCD1	phospholipase C, delta 1
7850	IL1R2	interleukin 1 receptor, type II
8287	USP9Y	ubiquitin specific peptidase 9, Y-linked
100	ADA	adenosine deaminase
1006	CDH8	cadherin 8, type 2
1007	CDH9	cadherin 9, type 2 (T1-cadherin)
1008	CDH10	cadherin 10, type 2 (T2-cadherin)
10082	GPC6	glypican 6
1009	CDH11	cadherin 11, type 2, OB-cadherin (osteoblast)
10207	INADL	InaD-like (Drosophila)
10243	GPHN	gephyrin
10319	LAMC3	laminin, gamma 3
10347	ABCA7	ATP-binding cassette, sub-family A (ABC1), member 7
104	ADARB1	adenosine deaminase, RNA-specific, B1
10479	SLC9A6	solute carrier family 9 (sodium/hydrogen exchanger), member 6
10518	CIB2	calcium and integrin binding family member 2
10743	RAI1	retinoic acid induced 1
111	ADCY5	adenylate cyclase 5
113201	CASC4	cancer susceptibility candidate 4
113246	C12orf57	chromosome 12 open reading frame 57
114785	MBD6	methyl-CpG binding domain protein 6
114805	GALNT13	UDP-N-acetyl-alpha-D-galactosamine:polypeptide N-acetylgalactosaminyltransferase 13 (GalNAc-T13)
116442	RAB39B	RAB39B, member RAS oncogene family
116987	AGAP1	ArfGAP with GTPase domain, ankyrin repeat and PH domain 1
117583	PARD3B	par-3 partitioning defective 3 homolog B (C. elegans)
121278	TPH2	tryptophan hydroxylase 2
123606	NIPA1	non imprinted in Prader-Willi/Angelman syndrome 1
124274	GPR139	G protein-coupled receptor 139
124565	SLC38A10	solute carrier family 38, member 10
129684	CNTNAP5	contactin associated protein-like 5
134957	STXBP5	syntaxin binding protein 5 (tomosyn)
139411	PTCHD1	patched domain containing 1
140733	MACROD2	MACRO domain containing 2
143241	DYDC1	DPY30 domain containing 1
143282	FGFBP3	fibroblast growth factor binding protein 3
144165	PRICKLE1	prickle homolog 1 (Drosophila)
145581	LRFN5	leucine rich repeat and fibronectin type III domain containing 5
145645	C15orf43	chromosome 15 open reading frame 43
151126	ZNF385B	zinc finger protein 385B
152485	ZNF827	zinc finger protein 827
152579	SCFD2	sec1 family domain containing 2
157680	VPS13B	vacuolar protein sorting 13 homolog B (yeast)
158	ADSL	adenylosuccinate lyase
1584	CYP11B1	cytochrome P450, family 11, subfamily B, polypeptide 1
158800	RHOXF1	Rhox homeobox family, member 1
1600	DAB1	disabled homolog 1 (Drosophila)
1644	DDC	dopa decarboxylase (aromatic L-amino acid decarboxylase)
165904	XIRP1	xin actin-binding repeat containing 1
166336	PRICKLE2	prickle homolog 2 (Drosophila)
168400	DDX53	DEAD (Asp-Glu-Ala-Asp) box polypeptide 53
170302	ARX	aristaless related homeobox
170572	HTR3C	5-hydroxytryptamine (serotonin) receptor 3, family member C
170692	ADAMTS18	ADAM metallopeptidase with thrombospondin type 1 motif, 18
1745	DLX1	distal-less homeobox 1
1804	DPP6	dipeptidyl-peptidase 6
1806	DPYD	dihydropyrimidine dehydrogenase
1917	EEF1A2	eukaryotic translation elongation factor 1 alpha 2
1977	EIF4E	eukaryotic translation initiation factor 4E
1979	EIF4EBP2	eukaryotic translation initiation factor 4E binding protein 2
2009	EML1	echinoderm microtubule associated protein like 1
201266	SLC39A11	solute carrier family 39 (metal ion transporter), member 11
201456	FBXO15	F-box protein 15
202559	KHDRBS2	KH domain containing, RNA binding, signal transduction associated 2
2051	EPHB6	EPH receptor B6
205428	C3orf58	chromosome 3 open reading frame 58
2103	ESRRB	estrogen-related receptor beta
2109	ETFB	electron-transfer-flavoprotein, beta polypeptide
2195	FAT1	FAT tumor suppressor homolog 1 (Drosophila)
220296	HEPACAM	hepatic and glial cell adhesion molecule
221035	REEP3	receptor accessory protein 3
221935	SDK1	sidekick homolog 1, cell adhesion molecule (chicken)
222962	SLC29A4	solute carrier family 29 (nucleoside transporters), member 4
2243	FGA	fibrinogen alpha chain
22829	NLGN4Y	neuroligin 4, Y-linked
22845	DOLK	dolichol kinase
22846	VASH1	vasohibin 1
22909	FAN1	FANCD2/FANCI-associated nuclease 1
22941	SHANK2	SH3 and multiple ankyrin repeat domains 2
23001	WDFY3	WD repeat and FYVE domain containing 3
23040	MYT1L	myelin transcription factor 1-like
23096	IQSEC2	IQ motif and Sec7 domain 2
23112	TNRC6B	trinucleotide repeat containing 6B
23126	POGZ	pogo transposable element with ZNF domain
23133	PHF8	PHD finger protein 8
23135	KDM6B	lysine (K)-specific demethylase 6B
23167	EFR3A	EFR3 homolog A (S. cerevisiae)
23181	DIP2A	DIP2 disco-interacting protein 2 homolog A (Drosophila)
23189	KANK1	KN motif and ankyrin repeat domains 1
23233	EXOC6B	exocyst complex component 6B
23236	PLCB1	phospholipase C, beta 1 (phosphoinositide-specific)
23245	ASTN2	astrotactin 2
23261	CAMTA1	calmodulin binding transcription activator 1
23314	SATB2	SATB homeobox 2
2332	FMR1	fragile X mental retardation 1
23362	PSD3	pleckstrin and Sec7 domain containing 3
23389	MED13L	mediator complex subunit 13-like
23394	ADNP	activity-dependent neuroprotector homeobox
23426	GRIP1	glutamate receptor interacting protein 1
2346	FOLH1	folate hydrolase (prostate-specific membrane antigen) 1
254170	FBXO33	F-box protein 33
25769	SLC24A2	solute carrier family 24 (sodium/potassium/calcium exchanger), member 2
25836	NIPBL	Nipped-B homolog (Drosophila)
26033	ATRNL1	attractin-like 1
26040	SETBP1	SET binding protein 1
26047	CNTNAP2	contactin associated protein-like 2
26050	SLITRK5	SLIT and NTRK-like family, member 5
26053	AUTS2	autism susceptibility candidate 2
26056	RAB11FIP5	RAB11 family interacting protein 5 (class I)
26122	EPC2	enhancer of polycomb homolog 2 (Drosophila)
26137	ZBTB20	zinc finger and BTB domain containing 20
26188	OR1C1	olfactory receptor, family 1, subfamily C, member 1
26470	SEZ6L2	seizure related 6 homolog (mouse)-like 2
26960	NBEA	neurobeachin
270	AMPD1	adenosine monophosphate deaminase 1
27044	SND1	staphylococcal nuclease and tudor domain containing 1
27086	FOXP1	forkhead box P1
27185	DISC1	disrupted in schizophrenia 1
27303	RBMS3	RNA binding motif, single stranded interacting protein 3
27347	STK39	serine threonine kinase 39
2820	GPD2	glycerol-3-phosphate dehydrogenase 2 (mitochondrial)
284451	ODF3L2	outer dense fiber of sperm tails 3-like 2
285195	SLC9A9	solute carrier family 9 (sodium/hydrogen exchanger), member 9
285220	EPHA6	EPH receptor A6
287	ANK2	ankyrin 2, neuronal
2894	GRID1	glutamate receptor, ionotropic, delta 1
2902	GRIN1	glutamate receptor, ionotropic, N-methyl D-aspartate 1
29072	SETD2	SET domain containing 2
29123	ANKRD11	ankyrin repeat domain 11
2944	GSTM1	glutathione S-transferase mu 1
2977	GUCY1A2	guanylate cyclase 1, soluble, alpha 2
29957	SLC25A24	solute carrier family 25 (mitochondrial carrier; phosphate carrier), member 24
30010	NXPH1	neurexophilin 1
30011	SH3KBP1	SH3-domain kinase binding protein 1
3105	HLA-A	major histocompatibility complex, class I, A
3123	HLA-DRB1	major histocompatibility complex, class II, DR beta 1
3150	HMGN1	high mobility group nucleosome binding domain 1
3188	HNRNPH2	heterogeneous nuclear ribonucleoprotein H2 (H')
3290	HSD11B1	hydroxysteroid (11-beta) dehydrogenase 1
3382	ICA1	islet cell autoantigen 1, 69kDa
340385	ZNF517	zinc finger protein 517
340533	KIAA2022	KIAA2022
344148	NCKAP5	NCK-associated protein 5
348980	HCN1	hyperpolarization activated cyclic nucleotide-gated potassium channel 1
349075	ZNF713	zinc finger protein 713
3676	ITGA4	integrin, alpha 4 (antigen CD49D, alpha 4 subunit of VLA-4 receptor)
3695	ITGB7	integrin, beta 7
392636	AGMO	alkylglycerol monooxygenase
399979	SNX19	sorting nexin 19
401409	RAB19	RAB19, member RAS oncogene family
4076	CAPRIN1	cell cycle associated protein 1
4129	MAOB	monoamine oxidase B
4133	MAP2	microtubule-associated protein 2
4233	MET	met proto-oncogene (hepatocyte growth factor receptor)
4308	TRPM1	transient receptor potential cation channel, subfamily M, member 1
4478	MSN	moesin
4548	MTR	5-methyltetrahydrofolate-homocysteine methyltransferase
4622	MYH4	myosin, heavy chain 4, skeletal muscle
4698	NDUFA5	NADH dehydrogenase (ubiquinone) 1 alpha subcomplex, 5, 13kDa
4774	NFIA	nuclear factor I/A
5013	OTX1	orthodenticle homeobox 1
5067	CNTN3	contactin 3 (plasmacytoma associated)
50944	SHANK1	SH3 and multiple ankyrin repeat domains 1
5101	PCDH9	protocadherin 9
51059	FAM135B	family with sequence similarity 135, member B
51111	SUV420H1	suppressor of variegation 4-20 homolog 1 (Drosophila)
51256	TBC1D7	TBC1 domain family, member 7
51322	WAC	WW domain containing adaptor with coiled-coil
5137	PDE1C	phosphodiesterase 1C, calmodulin-dependent 70kDa
5142	PDE4B	phosphodiesterase 4B, cAMP-specific
51592	TRIM33	tripartite motif containing 33
51725	FBXO40	F-box protein 40
51733	UPB1	ureidopropionase, beta
51760	SYT17	synaptotagmin XVII
5253	PHF2	PHD finger protein 2
53335	BCL11A	B-cell CLL/lymphoma 11A (zinc finger protein)
53615	MBD3	methyl-CpG binding domain protein 3
53942	CNTN5	contactin 5
54165	DCUN1D1	DCN1, defective in cullin neddylation 1, domain containing 1 (S. cerevisiae)
54413	NLGN3	neuroligin 3
5444	PON1	paraoxonase 1
54551	MAGEL2	MAGE-like 2
54584	GNB1L	guanine nucleotide binding protein (G protein), beta polypeptide 1-like
54715	RBFOX1	RNA binding protein, fox-1 homolog (C. elegans) 1
54768	HYDIN	hydrocephalus inducing homolog (mouse)
54806	AHI1	Abelson helper integration site 1
54913	RPP25	ribonuclease P/MRP 25kDa subunit
54984	PINX1	PIN2/TERF1 interacting, telomerase inhibitor 1
55079	FEZF2	FEZ family zinc finger 2
55148	UBR7	ubiquitin protein ligase E3 component n-recognin 7 (putative)
55209	SETD5	SET domain containing 5
55217	TMLHE	trimethyllysine hydroxylase, epsilon
55227	LRRC1	leucine rich repeat containing 1
55236	UBA6	ubiquitin-like modifier activating enzyme 6
55356	SLC22A15	solute carrier family 22, member 15
55619	DOCK10	dedicator of cytokinesis 10
55628	ZNF407	zinc finger protein 407
55636	CHD7	chromodomain helicase DNA binding protein 7
55689	YEATS2	YEATS domain containing 2
55777	MBD5	methyl-CpG binding domain protein 5
55799	CACNA2D3	calcium channel, voltage-dependent, alpha 2/delta subunit 3
55825	PECR	peroxisomal trans-2-enoyl-CoA reductase
55843	ARHGAP15	Rho GTPase activating protein 15
56105	PCDHGA11	protocadherin gamma subfamily A, 11
56136	PCDHA13	protocadherin alpha 13
56137	PCDHA12	protocadherin alpha 12
56160	NDNL2	necdin-like 2
5625	PRODH	proline dehydrogenase (oxidase) 1
5649	RELN	reelin
56853	CELF4	CUGBP, Elav-like family member 4
5716	PSMD10	proteasome (prosome, macropain) 26S subunit, non-ATPase, 10
57194	ATP10A	ATPase, class V, type 10A
57282	SLC4A10	solute carrier family 4, sodium bicarbonate transporter, member 10
57492	ARID1B	AT rich interactive domain 1B (SWI1-like)
57502	NLGN4X	neuroligin 4, X-linked
57526	PCDH19	protocadherin 19
57534	MIB1	mindbomb homolog 1 (Drosophila)
57554	LRRC7	leucine rich repeat containing 7
57555	NLGN2	neuroligin 2
57575	PCDH10	protocadherin 10
57582	KCNT1	potassium channel, subfamily T, member 1
57595	PDZD4	PDZ domain containing 4
57628	DPP10	dipeptidyl-peptidase 10 (non-functional)
57634	EP400	E1A binding protein p400
57643	ZSWIM5	zinc finger, SWIM-type containing 5
57680	CHD8	chromodomain helicase DNA binding protein 8
57691	KIAA1586	KIAA1586
57701	NCKAP5L	NCK-associated protein 5-like
58512	DLGAP3	discs, large (Drosophila) homolog-associated protein 3
6000	RGS7	regulator of G-protein signaling 7
60677	CELF6	CUGBP, Elav-like family member 6
6095	RORA	RAR-related orphan receptor A
6134	RPL10	ribosomal protein L10
6323	SCN1A	sodium channel, voltage-gated, type I, alpha subunit
6383	SDC2	syndecan 2
64130	LIN7B	lin-7 homolog B (C. elegans)
64326	RFWD2	ring finger and WD repeat domain 2
64405	CDH22	cadherin 22, type 2
64478	CSMD1	CUB and Sushi multiple domains 1
64599	GIGYF1	GRB10 interacting GYF protein 1
64837	KLC2	kinesin light chain 2
64848	YTHDC2	YTH domain containing 2
65109	UPF3B	UPF3 regulator of nonsense transcripts homolog B (yeast)
6683	SPAST	spastin
6812	STXBP1	syntaxin binding protein 1
6942	TCF20	transcription factor 20 (AR1)
6999	TDO2	tryptophan 2,3-dioxygenase
7173	TPO	thyroid peroxidase
721	C4B	complement component 4B (Chido blood group)
747	DAGLA	diacylglycerol lipase, alpha
7472	WNT2	wingless-type MMTV integration site family member 2
7514	XPO1	exportin 1 (CRM1 homolog, yeast)
7554	ZNF8	zinc finger protein 8
7566	ZNF18	zinc finger protein 18
765	CA6	carbonic anhydrase VI
7837	PXDN	peroxidasin homolog (Drosophila)
79155	TNIP2	TNFAIP3 interacting protein 2
79583	TMEM231	transmembrane protein 231
79623	GALNT14	UDP-N-acetyl-alpha-D-galactosamine:polypeptide N-acetylgalactosaminyltransferase 14 (GalNAc-T14)
79648	MCPH1	microcephalin 1
79718	TBL1XR1	transducin (beta)-like 1 X-linked receptor 1
7982	ST7	suppression of tumorigenicity 7
79853	TM4SF20	transmembrane 4 L six family member 20
79937	CNTNAP3	contactin associated protein-like 3
80790	CMIP	c-Maf inducing protein
80816	ASXL3	additional sex combs like 3 (Drosophila)
8139	GAN	gigaxonin
81614	NIPA2	non imprinted in Prader-Willi/Angelman syndrome 2
81624	DIAPH3	diaphanous homolog 3 (Drosophila)
8242	KDM5C	lysine (K)-specific demethylase 5C
83473	KATNAL2	katanin p60 subunit A-like 2
83478	ARHGAP24	Rho GTPase activating protein 24
83593	RASSF5	Ras association (RalGDS/AF-6) domain family member 5
83692	CD99L2	CD99 molecule-like 2
83852	SETDB2	SET domain, bifurcated 2
83943	IMMP2L	IMP2 inner mitochondrial membrane peptidase-like (S. cerevisiae)
83992	CTTNBP2	cortactin binding protein 2
84258	SYT3	synaptotagmin III
84332	DYDC2	DPY30 domain containing 2
84445	LZTS2	leucine zipper, putative tumor suppressor 2
84516	DCTN5	dynactin 5 (p25)
84871	AGBL4	ATP/GTP binding protein-like 4
84993	UBL7	ubiquitin-like 7 (bone marrow stromal cell-derived)
85358	SHANK3	SH3 and multiple ankyrin repeat domains 3
85445	CNTNAP4	contactin associated protein-like 4
8564	KMO	kynurenine 3-monooxygenase (kynurenine 3-hydroxylase)
875	CBS	cystathionine-beta-synthase
8801	SUCLG2	succinate-CoA ligase, GDP-forming, beta subunit
8831	SYNGAP1	synaptic Ras GTPase activating protein 1
8905	AP1S2	adaptor-related protein complex 1, sigma 2 subunit
8913	CACNA1G	calcium channel, voltage-dependent, T type, alpha 1G subunit
8924	HERC2	hect domain and RLD 2
8930	MBD4	methyl-CpG binding domain protein 4
8940	TOP3B	topoisomerase (DNA) III beta
89801	PPP1R3F	protein phosphatase 1, regulatory subunit 3F
89910	UBE3B	ubiquitin protein ligase E3B
9044	BTAF1	BTAF1 RNA polymerase II, B-TFIID transcription factor-associated, 170kDa (Mot1 homolog, S. cerevisiae)
91584	PLXNA4	plexin A4
91752	ZNF804A	zinc finger protein 804A
9228	DLGAP2	discs, large (Drosophila) homolog-associated protein 2
92558	CCDC64	coiled-coil domain containing 64
9256	BZRAP1	benzodiazapine receptor (peripheral) associated protein 1
9320	TRIP12	thyroid hormone receptor interactor 12
93664	CADPS2	Ca++-dependent secretion activator 2
9379	NRXN2	neurexin 2
94056	SYAP1	synapse associated protein 1
95	ACY1	aminoacylase 1
960	CD44	CD44 molecule (Indian blood group)
9681	DEPDC5	DEP domain containing 5
9722	NOS1AP	nitric oxide synthase 1 (neuronal) adaptor protein
9732	DOCK4	dedicator of cytokinesis 4
9746	CLSTN3	calsyntenin 3
9752	PCDHA9	protocadherin alpha 9
9758	FRMPD4	FERM and PDZ domain containing 4
9779	TBC1D5	TBC1 domain family, member 5
9783	RIMS3	regulating synaptic membrane exocytosis 3
9821	RB1CC1	RB1-inducible coiled-coil 1
9869	SETDB1	SET domain, bifurcated 1
9939	RBM8A	RNA binding motif protein 8A
[truncated: 3 more columns]

## Sheet: CC
Overlap Results
Collection(s):	CC
# overlaps shown:	50
# genesets in collections:	233
# genes in comparison (n):	659	n is the number of genes in the query set
# genes in universe (N):	45956	N is the total number of gene universe (all known human gene symbols), according to the Molecular Signatures Database (MSigDB) v4.0
Gene Set Name	# Genes in Gene Set (K)	Description	# Genes in Overlap (k)	k/K	p-value	FDR q-value		The p-values and FDR q- values were calculated and determined by “compute overlaps” tool within MSigDB.
PLASMA_MEMBRANE	1426	Genes annotated by the GO term GO:0005886. The membrane surrounding a cell that separates the cell from its external environment. It consists of a phospholipid bilayer and associated proteins.	125	0.0877	1.19e-60	2.77e-58		k is the number of genes in the intersection of the query set with a set from MSigDB.
PLASMA_MEMBRANE_PART	1158	Genes annotated by the GO term GO:0044459. Any constituent part of the plasma membrane, the membrane surrounding a cell that separates the cell from its external environment. It consists of a phospholipid bilayer and associated proteins.	112	0.0967	1.62e-58	1.88e-56		K is the number of genes in the set from MSigDB
MEMBRANE	1994	Genes annotated by the GO term GO:0016020. Double layer of lipid molecules that encloses all cells, and, in eukaryotes, many organelles; may be a single or double lipid bilayer; also includes associated proteins.	142	0.0712	7.02e-58	5.45e-56		For reference, please go to the MSigDB home page and then go to “Help”
MEMBRANE_PART	1670	Genes annotated by the GO term GO:0044425. Any constituent part of a membrane, a double layer of lipid molecules that encloses all cells, and, in eukaryotes, many organelles; may be a single or double lipid bilayer; also includes associated proteins.	127	0.076	1.23e-54	7.15e-53
INTRINSIC_TO_PLASMA_MEMBRANE	991	Genes annotated by the GO term GO:0031226. Located in the plasma membrane such that some covalently attached portion of the gene product, for example part of a peptide sequence or some other covalently attached moiety such as a GPI anchor, spans or is embedded in one or both leaflets of the membrane.	91	0.0918	1.78e-45	8.31e-44
INTEGRAL_TO_PLASMA_MEMBRANE	977	Genes annotated by the GO term GO:0005887. Penetrating at least one phospholipid bilayer of a plasma membrane. May also refer to the state of being buried in the bilayer with no exposure outside the bilayer.	90	0.0921	4.39e-45	1.7e-43
INTRINSIC_TO_MEMBRANE	1348	Genes annotated by the GO term GO:0031224. Located in a membrane such that some covalently attached portion of the gene product, for example part of a peptide sequence or some other covalently attached moiety such as a GPI anchor, spans or is embedded in one or both leaflets of the membrane.	102	0.0757	2.2e-43	7.31e-42
INTEGRAL_TO_MEMBRANE	1330	Genes annotated by the GO term GO:0016021. Penetrating at least one phospholipid bilayer of a membrane. May also refer to the state of being buried in the bilayer with no exposure outside the bilayer. When used to describe a protein, indicates that all or part of the peptide sequence is embedded in the membrane.	100	0.0752	2.81e-42	8.19e-41
CYTOPLASM	2131	Genes annotated by the GO term GO:0005737. All of the contents of a cell excluding the plasma membrane and nucleus, but including other subcellular structures.	112	0.0526	6.37e-33	1.65e-31
CYTOPLASMIC_PART	1383	Genes annotated by the GO term GO:0044444. Any constituent part of the cytoplasm, all of the contents of a cell excluding the plasma membrane and nucleus, but including other subcellular structures.	75	0.0542	7.47e-23	1.74e-21
PROTEIN_COMPLEX	816	Genes annotated by the GO term GO:0043234. Any protein group composed of two or more subunits, which may or may not be identical. Protein complexes may have other associated non-protein prosthetic groups, such as nucleic acids, metal ions or carbohydrate groups.	53	0.065	9.26e-20	1.96e-18
MACROMOLECULAR_COMPLEX	945	Genes annotated by the GO term GO:0032991. A stable assembly of two or more macromolecules, i.e. proteins, nucleic acids, carbohydrates or lipids, in which the constituent parts function together.	57	0.0603	1.14e-19	2.21e-18
NUCLEUS	1430	Genes annotated by the GO term GO:0005634. A membrane-bounded organelle of eukaryotic cells in which chromosomes are housed and replicated. In most cells, the nucleus contains all of the cell's chromosomes except the organellar chromosomes, and is the site of RNA synthesis and processing. In some species, or in specialized cell types, RNA metabolism or DNA replication may be absent.	71	0.0497	1.47e-19	2.64e-18
CYTOSKELETON	367	Genes annotated by the GO term GO:0005856. Any of the various filamentous elements that form the internal framework of cells, and typically remain after treatment of the cells with mild detergent to remove membrane constituents and soluble components of the cytoplasm. The term embraces intermediate filaments, microfilaments, microtubules, the microtrabecular lattice, and other structures characte…	31	0.0845	4.18e-15	6.96e-14
INTRACELLULAR_ORGANELLE_PART	1192	Genes annotated by the GO term GO:0044446. A constituent part of an intracellular organelle, an organized structure of distinctive morphology and function, occurring within the cell. Includes constituent parts of the nucleus, mitochondria, plastids, vacuoles, vesicles, ribosomes and the cytoskeleton but excludes the plasma membrane.	56	0.047	1.31e-14	2.03e-13
ORGANELLE_PART	1197	Genes annotated by the GO term GO:0044422. Any constituent part of an organelle, an organized structure of distinctive morphology and function. Includes constituent parts of the nucleus, mitochondria, plastids, vacuoles, vesicles, ribosomes and the cytoskeleton, but excludes the plasma membrane.	56	0.0468	1.55e-14	2.26e-13
INTRACELLULAR_NON_MEMBRANE_BOUND_ORGANELLE	631	Genes annotated by the GO term GO:0043232. Organized structure of distinctive morphology and function, not bounded by a lipid bilayer membrane and occurring within the cell. Includes ribosomes, the cytoskeleton and chromosomes.	39	0.0618	3.68e-14	4.76e-13
NON_MEMBRANE_BOUND_ORGANELLE	631	Genes annotated by the GO term GO:0043228. Organized structure of distinctive morphology and function, not bounded by a lipid bilayer membrane. Includes ribosomes, the cytoskeleton and chromosomes.	39	0.0618	3.68e-14	4.76e-13
VOLTAGE_GATED_CALCIUM_CHANNEL_COMPLEX	15	Genes annotated by the GO term GO:0005891. A protein complex that forms a transmembrane channel through which calcium ions may pass in response to changes in membrane potential.	7	0.4667	7.04e-10	8.63e-09
CYTOSKELETAL_PART	235	Genes annotated by the GO term GO:0044430. Any constituent part of the cytoskeleton, a cellular scaffolding or skeleton that maintains cell shape, enables some cell motion (using structures such as flagella and cilia), and plays important roles in both intra-cellular transport (e.g. the movement of vesicles and organelles) and cellular division. Includes constituent parts of intermediate filament…	19	0.0809	1.8e-09	2.1e-08
GOLGI_APPARATUS	225	Genes annotated by the GO term GO:0005794. A compound membranous cytoplasmic organelle of eukaryotic cells, consisting of flattened, ribosome-free vesicles arranged in a more or less regular stack. The Golgi apparatus differs from the endoplasmic reticulum in often having slightly thicker membranes, appearing in sections as a characteristic shallow semicircle so that the convex side (cis or entry…	17	0.0756	3.48e-08	3.86e-07
MICROTUBULE_CYTOSKELETON	152	Genes annotated by the GO term GO:0015630. The part of the cytoskeleton (the internal framework of a cell) composed of microtubules and associated proteins.	14	0.0921	4.8e-08	5.08e-07
MITOCHONDRION	343	Genes annotated by the GO term GO:0005739. A semiautonomous, self replicating organelle that occurs in varying numbers, shapes, and sizes in the cytoplasm of virtually all eukaryotic cells. It is notably the site of tissue respiration.	19	0.0554	7.21e-07	7.3e-06
SYNAPSE	27	Genes annotated by the GO term GO:0045202. The junction between a nerve fiber of one neuron and another neuron or muscle fiber or glial cell; the site of interneuronal communication. As the nerve fiber approaches the synapse it enlarges into a specialized structure, the presynaptic nerve ending, which contains mitochondria and synaptic vesicles. At the tip of the nerve ending is the presynaptic m…	6	0.2222	1.95e-06	1.89e-05
CELL_PROJECTION	108	Genes annotated by the GO term GO:0042995. A prolongation or process extending from a cell, e.g. a flagellum or axon.	10	0.0926	3.77e-06	3.52e-05
CYTOSOL	205	Genes annotated by the GO term GO:0005829. That part of the cytoplasm that does not contain membranous or particulate subcellular components.	13	0.0634	9.63e-06	8.63e-05
PERINUCLEAR_REGION_OF_CYTOPLASM	54	Genes annotated by the GO term GO:0048471. Cytoplasm situated near, or occurring around, the nucleus.	7	0.1296	1.19e-05	0.000103
NUCLEAR_PART	579	Genes annotated by the GO term GO:0044428. Any constituent part of the nucleus, a membrane-bounded organelle of eukaryotic cells in which chromosomes are housed and replicated.	23	0.0397	1.42e-05	0.000118
SYNAPSE_PART	13	Genes annotated by the GO term GO:0044456. The junction between a nerve fiber of one neuron and another neuron or muscle fiber or glial cell.	4	0.3077	2.7e-05	0.000217
MICROTUBULE_ASSOCIATED_COMPLEX	47	Genes annotated by the GO term GO:0005875. Any multimeric complex connected to a microtubule.	6	0.1277	5.54e-05	0.00043
DENDRITE	16	Genes annotated by the GO term GO:0030425. A branching protoplasmic process of a neuron that receive and integrate signals coming from axons of other neurons, and convey the resulting signal to the body of the cell.	4	0.25	6.65e-05	0.0005
ACTIN_FILAMENT	18	Genes annotated by the GO term GO:0005884. A filamentous structure formed of a two-stranded helical polymer of the protein actin and associated proteins. Actin filaments are a major component of the contractile apparatus of skeletal muscle and the microfilaments of the cytoskeleton of eukaryotic cells. The filaments, comprising polymerized globular actin molecules, appear as flexible structures w…	4	0.2222	0.000109	0.000796
CELL_FRACTION	493	Genes annotated by the GO term GO:0000267. A generic term for parts of cells prepared by disruptive biochemical techniques.	19	0.0385	0.000115	0.00081
MEMBRANE_FRACTION	339	Genes annotated by the GO term GO:0005624. That fraction of cells, prepared by disruptive biochemical methods, that includes the plasma and other membranes.	15	0.0442	0.000135	0.000926
RECEPTOR_COMPLEX	56	Genes annotated by the GO term GO:0043235. Any protein group composed of two or more subunits, which may or may not be identical, which undergoes combination with a hormone, neurotransmitter, drug or intracellular messenger to initiate a change in cell function.	6	0.1071	0.00015	0.000999
CELL_CORTEX	39	Genes annotated by the GO term GO:0005938. The region of a cell that lies just beneath the plasma membrane and often, but not always, contains a network of actin filaments and associated proteins.	5	0.1282	0.00023	0.00149
CYTOPLASMIC_VESICLE	119	Genes annotated by the GO term GO:0031410. A vesicle formed of membrane or protein, found in the cytoplasm of a cell.	8	0.0672	0.000333	0.0021
ORGANELLE_OUTER_MEMBRANE	24	Genes annotated by the GO term GO:0031968. The outer, i.e. cytoplasm-facing, lipid bilayer of an organelle envelope.	4	0.1667	0.000354	0.00217
MICROTUBULE_ORGANIZING_CENTER	67	Genes annotated by the GO term GO:0005815. A region in a eukaryotic cell, such as a centrosome or basal body, from which microtubules grow.	6	0.0896	0.000404	0.00237
EXTRINSIC_TO_MEMBRANE	25	Genes annotated by the GO term GO:0019898. Loosely bound to one surface of a membrane, but not integrated into the hydrophobic region.	4	0.16	0.000417	0.00237
OUTER_MEMBRANE	25	Genes annotated by the GO term GO:0019867. The external membrane of Gram-negative bacteria or certain organelles such as mitochondria and chloroplasts; freely permeable to most ions and metabolites.	4	0.16	0.000417	0.00237
VESICLE	124	Genes annotated by the GO term GO:0031982. Any small, fluid-filled, spherical organelle enclosed by membrane or protein.	8	0.0645	0.00044	0.00241
MICROVILLUS	11	Genes annotated by the GO term GO:0005902. Thin cylindrical membrane-covered projections on the surface of an animal cell containing a core bundle of actin filaments. Present in especially large numbers on the absorptive surface of intestinal cells.	3	0.2727	0.000444	0.00241
ACTIN_CYTOSKELETON	129	Genes annotated by the GO term GO:0015629. The part of the cytoskeleton (the internal framework of a cell) composed of actin and associated proteins. Includes actin cytoskeleton-associated complexes.	8	0.062	0.000572	0.00303
EXTRINSIC_TO_PLASMA_MEMBRANE	13	Genes annotated by the GO term GO:0019897. Loosely bound to one surface of the plasma membrane, but not integrated into the hydrophobic region.	3	0.2308	0.000754	0.00387
NUCLEOPLASM	279	Genes annotated by the GO term GO:0005654. That part of the nuclear content other than the chromosomes or the nucleolus.	12	0.043	0.000786	0.00387
ENVELOPE	169	Genes annotated by the GO term GO:0031975. A multilayered structure surrounding all or part of a cell; encompasses one or more lipid bilayers, and may include a cell wall layer, also includes the space between layers.	9	0.0533	0.000796	0.00387
ORGANELLE_ENVELOPE	169	Genes annotated by the GO term GO:0031967. A double membrane structure enclosing an organelle, including two lipid bilayers and the region between them. In some cases, an organelle envelope may have more than two membranes.	9	0.0533	0.000796	0.00387
DYSTROPHIN_ASSOCIATED_GLYCOPROTEIN_COMPLEX	14	Genes annotated by the GO term GO:0016010. A multiprotein complex that forms the critical link between the cytoskeleton and extracellular matrix; typical of, but not confined, to muscle cells. The constituents of the complex are somewhat tissue specific. The rod-like dystrophin forms a link between the actin cytoskeleton and the plasma membrane; links between dystrophin and the extracellular matr…	3	0.2143	0.00095	0.00452
CELL_SURFACE	79	Genes annotated by the GO term GO:0009986. The external part of the cell wall and/or plasma membrane.	6	0.0759	0.000974	0.00454
Gene/Gene Set Overlap Matrix
Entrez Gene Id	Gene Symbol	Gene Description	PLASMA_MEMBRANE	PLASMA_MEMBRANE_PART	MEMBRANE	MEMBRANE_PART	INTRINSIC_TO_PLASMA_MEMBRANE	INTEGRAL_TO_PLASMA_MEMBRANE	INTRINSIC_TO_MEMBRANE	INTEGRAL_TO_MEMBRANE	CYTOPLASM	CYTOPLASMIC_PART	PROTEIN_COMPLEX	MACROMOLECULAR_COMPLEX	NUCLEUS	CYTOSKELETON	INTRACELLULAR_ORGANELLE_PART	ORGANELLE_PART	INTRACELLULAR_NON_MEMBRANE_BOUND_ORGANELLE	NON_MEMBRANE_BOUND_ORGANELLE	VOLTAGE_GATED_CALCIUM_CHANNEL_COMPLEX	CYTOSKELETAL_PART	GOLGI_APPARATUS	MICROTUBULE_CYTOSKELETON	MITOCHONDRION	SYNAPSE	CELL_PROJECTION	CYTOSOL	PERINUCLEAR_REGION_OF_CYTOPLASM	NUCLEAR_PART	SYNAPSE_PART	MICROTUBULE_ASSOCIATED_COMPLEX	DENDRITE	ACTIN_FILAMENT	CELL_FRACTION	MEMBRANE_FRACTION	RECEPTOR_COMPLEX	CELL_CORTEX	CYTOPLASMIC_VESICLE	ORGANELLE_OUTER_MEMBRANE	MICROTUBULE_ORGANIZING_CENTER	EXTRINSIC_TO_MEMBRANE	OUTER_MEMBRANE	VESICLE	MICROVILLUS	ACTIN_CYTOSKELETON	EXTRINSIC_TO_PLASMA_MEMBRANE	NUCLEOPLASM	ENVELOPE
154	ADRB2	adrenergic, beta-2-, receptor, surface	PLASMA_MEMBRANE	PLASMA_MEMBRANE_PART	MEMBRANE	MEMBRANE_PART	INTRINSIC_TO_PLASMA_MEMBRANE	INTEGRAL_TO_PLASMA_MEMBRANE	INTRINSIC_TO_MEMBRANE	INTEGRAL_TO_MEMBRANE	CYTOPLASM	CYTOPLASMIC_PART	PROTEIN_COMPLEX	MACROMOLECULAR_COMPLEX																							RECEPTOR_COMPLEX
64924	SLC30A5	solute carrier family 30 (zinc transporter), member 5	PLASMA_MEMBRANE	PLASMA_MEMBRANE_PART	MEMBRANE	MEMBRANE_PART	INTRINSIC_TO_PLASMA_MEMBRANE	INTEGRAL_TO_PLASMA_MEMBRANE	INTRINSIC_TO_MEMBRANE	INTEGRAL_TO_MEMBRANE	CYTOPLASM	CYTOPLASMIC_PART											GOLGI_APPARATUS																CYTOPLASMIC_VESICLE					VESICLE
4988	OPRM1	opioid receptor, mu 1	PLASMA_MEMBRANE	PLASMA_MEMBRANE_PART	MEMBRANE	MEMBRANE_PART	INTRINSIC_TO_PLASMA_MEMBRANE	INTEGRAL_TO_PLASMA_MEMBRANE	INTRINSIC_TO_MEMBRANE	INTEGRAL_TO_MEMBRANE	CYTOPLASM	CYTOPLASMIC_PART											GOLGI_APPARATUS
51107	APH1A	anterior pharynx defective 1 homolog A (C. elegans)	PLASMA_MEMBRANE	PLASMA_MEMBRANE_PART	MEMBRANE	MEMBRANE_PART	INTRINSIC_TO_PLASMA_MEMBRANE	INTEGRAL_TO_PLASMA_MEMBRANE	INTRINSIC_TO_MEMBRANE	INTEGRAL_TO_MEMBRANE	CYTOPLASM	CYTOPLASMIC_PART											GOLGI_APPARATUS
9016	SLC25A14	solute carrier family 25 (mitochondrial carrier, brain), member 14	PLASMA_MEMBRANE	PLASMA_MEMBRANE_PART	MEMBRANE	MEMBRANE_PART	INTRINSIC_TO_PLASMA_MEMBRANE	INTEGRAL_TO_PLASMA_MEMBRANE	INTRINSIC_TO_MEMBRANE	INTEGRAL_TO_MEMBRANE	CYTOPLASM	CYTOPLASMIC_PART													MITOCHONDRION
5587	PRKD1	protein kinase D1	PLASMA_MEMBRANE	PLASMA_MEMBRANE_PART	MEMBRANE	MEMBRANE_PART	INTRINSIC_TO_PLASMA_MEMBRANE	INTEGRAL_TO_PLASMA_MEMBRANE	INTRINSIC_TO_MEMBRANE	INTEGRAL_TO_MEMBRANE	CYTOPLASM	CYTOPLASMIC_PART																CYTOSOL
2914	GRM4	glutamate receptor, metabotropic 4	PLASMA_MEMBRANE	PLASMA_MEMBRANE_PART	MEMBRANE	MEMBRANE_PART	INTRINSIC_TO_PLASMA_MEMBRANE	INTEGRAL_TO_PLASMA_MEMBRANE	INTRINSIC_TO_MEMBRANE	INTEGRAL_TO_MEMBRANE	CYTOPLASM	CYTOPLASMIC_PART																											CYTOPLASMIC_VESICLE					VESICLE
552	AVPR1A	arginine vasopressin receptor 1A	PLASMA_MEMBRANE	PLASMA_MEMBRANE_PART	MEMBRANE	MEMBRANE_PART	INTRINSIC_TO_PLASMA_MEMBRANE	INTEGRAL_TO_PLASMA_MEMBRANE	INTRINSIC_TO_MEMBRANE	INTEGRAL_TO_MEMBRANE	CYTOPLASM	CYTOPLASMIC_PART
2833	CXCR3	chemokine (C-X-C motif) receptor 3	PLASMA_MEMBRANE	PLASMA_MEMBRANE_PART	MEMBRANE	MEMBRANE_PART	INTRINSIC_TO_PLASMA_MEMBRANE	INTEGRAL_TO_PLASMA_MEMBRANE	INTRINSIC_TO_MEMBRANE	INTEGRAL_TO_MEMBRANE	CYTOPLASM
2902	GRIN1	glutamate receptor, ionotropic, N-methyl D-aspartate 1	PLASMA_MEMBRANE	PLASMA_MEMBRANE_PART	MEMBRANE	MEMBRANE_PART	INTRINSIC_TO_PLASMA_MEMBRANE	INTEGRAL_TO_PLASMA_MEMBRANE	INTRINSIC_TO_MEMBRANE	INTEGRAL_TO_MEMBRANE			PROTEIN_COMPLEX	MACROMOLECULAR_COMPLEX																			DENDRITE				RECEPTOR_COMPLEX
1139	CHRNA7	cholinergic receptor, nicotinic, alpha 7	PLASMA_MEMBRANE	PLASMA_MEMBRANE_PART	MEMBRANE	MEMBRANE_PART	INTRINSIC_TO_PLASMA_MEMBRANE	INTEGRAL_TO_PLASMA_MEMBRANE	INTRINSIC_TO_MEMBRANE	INTEGRAL_TO_MEMBRANE			PROTEIN_COMPLEX	MACROMOLECULAR_COMPLEX																							RECEPTOR_COMPLEX
1142	CHRNB3	cholinergic receptor, nicotinic, beta 3	PLASMA_MEMBRANE	PLASMA_MEMBRANE_PART	MEMBRANE	MEMBRANE_PART	INTRINSIC_TO_PLASMA_MEMBRANE	INTEGRAL_TO_PLASMA_MEMBRANE	INTRINSIC_TO_MEMBRANE	INTEGRAL_TO_MEMBRANE			PROTEIN_COMPLEX	MACROMOLECULAR_COMPLEX																							RECEPTOR_COMPLEX
3690	ITGB3	integrin, beta 3 (platelet glycoprotein IIIa, antigen CD61)	PLASMA_MEMBRANE	PLASMA_MEMBRANE_PART	MEMBRANE	MEMBRANE_PART	INTRINSIC_TO_PLASMA_MEMBRANE	INTEGRAL_TO_PLASMA_MEMBRANE	INTRINSIC_TO_MEMBRANE	INTEGRAL_TO_MEMBRANE			PROTEIN_COMPLEX	MACROMOLECULAR_COMPLEX																							RECEPTOR_COMPLEX
3695	ITGB7	integrin, beta 7	PLASMA_MEMBRANE	PLASMA_MEMBRANE_PART	MEMBRANE	MEMBRANE_PART	INTRINSIC_TO_PLASMA_MEMBRANE	INTEGRAL_TO_PLASMA_MEMBRANE	INTRINSIC_TO_MEMBRANE	INTEGRAL_TO_MEMBRANE			PROTEIN_COMPLEX	MACROMOLECULAR_COMPLEX																							RECEPTOR_COMPLEX
3778	KCNMA1	potassium large conductance calcium-activated channel, subfamily M, alpha member 1	PLASMA_MEMBRANE	PLASMA_MEMBRANE_PART	MEMBRANE	MEMBRANE_PART	INTRINSIC_TO_PLASMA_MEMBRANE	INTEGRAL_TO_PLASMA_MEMBRANE	INTRINSIC_TO_MEMBRANE	INTEGRAL_TO_MEMBRANE			PROTEIN_COMPLEX	MACROMOLECULAR_COMPLEX
3785	KCNQ2	potassium voltage-gated channel, KQT-like subfamily, member 2	PLASMA_MEMBRANE	PLASMA_MEMBRANE_PART	MEMBRANE	MEMBRANE_PART	INTRINSIC_TO_PLASMA_MEMBRANE	INTEGRAL_TO_PLASMA_MEMBRANE	INTRINSIC_TO_MEMBRANE	INTEGRAL_TO_MEMBRANE			PROTEIN_COMPLEX	MACROMOLECULAR_COMPLEX
3786	KCNQ3	potassium voltage-gated channel, KQT-like subfamily, member 3	PLASMA_MEMBRANE	PLASMA_MEMBRANE_PART	MEMBRANE	MEMBRANE_PART	INTRINSIC_TO_PLASMA_MEMBRANE	INTEGRAL_TO_PLASMA_MEMBRANE	INTRINSIC_TO_MEMBRANE	INTEGRAL_TO_MEMBRANE			PROTEIN_COMPLEX	MACROMOLECULAR_COMPLEX
5733	PTGER3	prostaglandin E receptor 3 (subtype EP3)	PLASMA_MEMBRANE	PLASMA_MEMBRANE_PART	MEMBRANE	MEMBRANE_PART	INTRINSIC_TO_PLASMA_MEMBRANE	INTEGRAL_TO_PLASMA_MEMBRANE	INTRINSIC_TO_MEMBRANE	INTEGRAL_TO_MEMBRANE					NUCLEUS		INTRACELLULAR_ORGANELLE_PART	ORGANELLE_PART												NUCLEAR_PART																			ENVELOPE
1813	DRD2	dopamine receptor D2	PLASMA_MEMBRANE	PLASMA_MEMBRANE_PART	MEMBRANE	MEMBRANE_PART	INTRINSIC_TO_PLASMA_MEMBRANE	INTEGRAL_TO_PLASMA_MEMBRANE	INTRINSIC_TO_MEMBRANE	INTEGRAL_TO_MEMBRANE						CYTOSKELETON	INTRACELLULAR_ORGANELLE_PART	ORGANELLE_PART	INTRACELLULAR_NON_MEMBRANE_BOUND_ORGANELLE	NON_MEMBRANE_BOUND_ORGANELLE		CYTOSKELETAL_PART
22871	NLGN1	neuroligin 1	PLASMA_MEMBRANE	PLASMA_MEMBRANE_PART	MEMBRANE	MEMBRANE_PART	INTRINSIC_TO_PLASMA_MEMBRANE	INTEGRAL_TO_PLASMA_MEMBRANE	INTRINSIC_TO_MEMBRANE	INTEGRAL_TO_MEMBRANE																SYNAPSE
135	ADORA2A	adenosine A2a receptor	PLASMA_MEMBRANE	PLASMA_MEMBRANE_PART	MEMBRANE	MEMBRANE_PART	INTRINSIC_TO_PLASMA_MEMBRANE	INTEGRAL_TO_PLASMA_MEMBRANE	INTRINSIC_TO_MEMBRANE	INTEGRAL_TO_MEMBRANE																									CELL_FRACTION	MEMBRANE_FRACTION
1826	DSCAM	Down syndrome cell adhesion molecule	PLASMA_MEMBRANE	PLASMA_MEMBRANE_PART	MEMBRANE	MEMBRANE_PART	INTRINSIC_TO_PLASMA_MEMBRANE	INTEGRAL_TO_PLASMA_MEMBRANE	INTRINSIC_TO_MEMBRANE	INTEGRAL_TO_MEMBRANE																									CELL_FRACTION	MEMBRANE_FRACTION
2346	FOLH1	folate hydrolase (prostate-specific membrane antigen) 1	PLASMA_MEMBRANE	PLASMA_MEMBRANE_PART	MEMBRANE	MEMBRANE_PART	INTRINSIC_TO_PLASMA_MEMBRANE	INTEGRAL_TO_PLASMA_MEMBRANE	INTRINSIC_TO_MEMBRANE	INTEGRAL_TO_MEMBRANE																									CELL_FRACTION	MEMBRANE_FRACTION
6505	SLC1A1	solute carrier family 1 (neuronal/epithelial high affinity glutamate transporter, system Xag), member 1	PLASMA_MEMBRANE	PLASMA_MEMBRANE_PART	MEMBRANE	MEMBRANE_PART	INTRINSIC_TO_PLASMA_MEMBRANE	INTEGRAL_TO_PLASMA_MEMBRANE	INTRINSIC_TO_MEMBRANE	INTEGRAL_TO_MEMBRANE																									CELL_FRACTION	MEMBRANE_FRACTION
9123	SLC16A3	solute carrier family 16, member 3 (monocarboxylic acid transporter 4)	PLASMA_MEMBRANE	PLASMA_MEMBRANE_PART	MEMBRANE	MEMBRANE_PART	INTRINSIC_TO_PLASMA_MEMBRANE	INTEGRAL_TO_PLASMA_MEMBRANE	INTRINSIC_TO_MEMBRANE	INTEGRAL_TO_MEMBRANE																									CELL_FRACTION	MEMBRANE_FRACTION
9194	SLC16A7	solute carrier family 16, member 7 (monocarboxylic acid transporter 2)	PLASMA_MEMBRANE	PLASMA_MEMBRANE_PART	MEMBRANE	MEMBRANE_PART	INTRINSIC_TO_PLASMA_MEMBRANE	INTEGRAL_TO_PLASMA_MEMBRANE	INTRINSIC_TO_MEMBRANE	INTEGRAL_TO_MEMBRANE																									CELL_FRACTION	MEMBRANE_FRACTION
351	APP	amyloid beta (A4) precursor protein	PLASMA_MEMBRANE	PLASMA_MEMBRANE_PART	MEMBRANE	MEMBRANE_PART	INTRINSIC_TO_PLASMA_MEMBRANE	INTEGRAL_TO_PLASMA_MEMBRANE	INTRINSIC_TO_MEMBRANE	INTEGRAL_TO_MEMBRANE
6091	ROBO1	roundabout, axon guidance receptor, homolog 1 (Drosophila)	PLASMA_MEMBRANE	PLASMA_MEMBRANE_PART	MEMBRANE	MEMBRANE_PART	INTRINSIC_TO_PLASMA_MEMBRANE	INTEGRAL_TO_PLASMA_MEMBRANE	INTRINSIC_TO_MEMBRANE	INTEGRAL_TO_MEMBRANE
5788	PTPRC	protein tyrosine phosphatase, receptor type, C	PLASMA_MEMBRANE	PLASMA_MEMBRANE_PART	MEMBRANE	MEMBRANE_PART	INTRINSIC_TO_PLASMA_MEMBRANE	INTEGRAL_TO_PLASMA_MEMBRANE	INTRINSIC_TO_MEMBRANE	INTEGRAL_TO_MEMBRANE
4233	MET	met proto-oncogene (hepatocyte growth factor receptor)	PLASMA_MEMBRANE	PLASMA_MEMBRANE_PART	MEMBRANE	MEMBRANE_PART	INTRINSIC_TO_PLASMA_MEMBRANE	INTEGRAL_TO_PLASMA_MEMBRANE	INTRINSIC_TO_MEMBRANE	INTEGRAL_TO_MEMBRANE
2321	FLT1	fms-related tyrosine kinase 1 (vascular endothelial growth factor/vascular permeability factor receptor)	PLASMA_MEMBRANE	PLASMA_MEMBRANE_PART	MEMBRANE	MEMBRANE_PART	INTRINSIC_TO_PLASMA_MEMBRANE	INTEGRAL_TO_PLASMA_MEMBRANE	INTRINSIC_TO_MEMBRANE	INTEGRAL_TO_MEMBRANE
10082	GPC6	glypican 6	PLASMA_MEMBRANE	PLASMA_MEMBRANE_PART	MEMBRANE	MEMBRANE_PART	INTRINSIC_TO_PLASMA_MEMBRANE	INTEGRAL_TO_PLASMA_MEMBRANE	INTRINSIC_TO_MEMBRANE	INTEGRAL_TO_MEMBRANE
11122	PTPRT	protein tyrosine phosphatase, receptor type, T	PLASMA_MEMBRANE	PLASMA_MEMBRANE_PART	MEMBRANE	MEMBRANE_PART	INTRINSIC_TO_PLASMA_MEMBRANE	INTEGRAL_TO_PLASMA_MEMBRANE	INTRINSIC_TO_MEMBRANE	INTEGRAL_TO_MEMBRANE
1131	CHRM3	cholinergic receptor, muscarinic 3	PLASMA_MEMBRANE	PLASMA_MEMBRANE_PART	MEMBRANE	MEMBRANE_PART	INTRINSIC_TO_PLASMA_MEMBRANE	INTEGRAL_TO_PLASMA_MEMBRANE	INTRINSIC_TO_MEMBRANE	INTEGRAL_TO_MEMBRANE
1268	CNR1	cannabinoid receptor 1 (brain)	PLASMA_MEMBRANE	PLASMA_MEMBRANE_PART	MEMBRANE	MEMBRANE_PART	INTRINSIC_TO_PLASMA_MEMBRANE	INTEGRAL_TO_PLASMA_MEMBRANE	INTRINSIC_TO_MEMBRANE	INTEGRAL_TO_MEMBRANE
1269	CNR2	cannabinoid receptor 2 (macrophage)	PLASMA_MEMBRANE	PLASMA_MEMBRANE_PART	MEMBRANE	MEMBRANE_PART	INTRINSIC_TO_PLASMA_MEMBRANE	INTEGRAL_TO_PLASMA_MEMBRANE	INTRINSIC_TO_MEMBRANE	INTEGRAL_TO_MEMBRANE
140	ADORA3	adenosine A3 receptor	PLASMA_MEMBRANE	PLASMA_MEMBRANE_PART	MEMBRANE	MEMBRANE_PART	INTRINSIC_TO_PLASMA_MEMBRANE	INTEGRAL_TO_PLASMA_MEMBRANE	INTRINSIC_TO_MEMBRANE	INTEGRAL_TO_MEMBRANE
1524	CX3CR1	chemokine (C-X3-C motif) receptor 1	PLASMA_MEMBRANE	PLASMA_MEMBRANE_PART	MEMBRANE	MEMBRANE_PART	INTRINSIC_TO_PLASMA_MEMBRANE	INTEGRAL_TO_PLASMA_MEMBRANE	INTRINSIC_TO_MEMBRANE	INTEGRAL_TO_MEMBRANE
1812	DRD1	dopamine receptor D1	PLASMA_MEMBRANE	PLASMA_MEMBRANE_PART	MEMBRANE	MEMBRANE_PART	INTRINSIC_TO_PLASMA_MEMBRANE	INTEGRAL_TO_PLASMA_MEMBRANE	INTRINSIC_TO_MEMBRANE	INTEGRAL_TO_MEMBRANE
1814	DRD3	dopamine receptor D3	PLASMA_MEMBRANE	PLASMA_MEMBRANE_PART	MEMBRANE	MEMBRANE_PART	INTRINSIC_TO_PLASMA_MEMBRANE	INTEGRAL_TO_PLASMA_MEMBRANE	INTRINSIC_TO_MEMBRANE	INTEGRAL_TO_MEMBRANE
186	AGTR2	angiotensin II receptor, type 2	PLASMA_MEMBRANE	PLASMA_MEMBRANE_PART	MEMBRANE	MEMBRANE_PART	INTRINSIC_TO_PLASMA_MEMBRANE	INTEGRAL_TO_PLASMA_MEMBRANE	INTRINSIC_TO_MEMBRANE	INTEGRAL_TO_MEMBRANE
2066	ERBB4	v-erb-a erythroblastic leukemia viral oncogene homolog 4 (avian)	PLASMA_MEMBRANE	PLASMA_MEMBRANE_PART	MEMBRANE	MEMBRANE_PART	INTRINSIC_TO_PLASMA_MEMBRANE	INTEGRAL_TO_PLASMA_MEMBRANE	INTRINSIC_TO_MEMBRANE	INTEGRAL_TO_MEMBRANE
2554	GABRA1	gamma-aminobutyric acid (GABA) A receptor, alpha 1	PLASMA_MEMBRANE	PLASMA_MEMBRANE_PART	MEMBRANE	MEMBRANE_PART	INTRINSIC_TO_PLASMA_MEMBRANE	INTEGRAL_TO_PLASMA_MEMBRANE	INTRINSIC_TO_MEMBRANE	INTEGRAL_TO_MEMBRANE
2556	GABRA3	gamma-aminobutyric acid (GABA) A receptor, alpha 3	PLASMA_MEMBRANE	PLASMA_MEMBRANE_PART	MEMBRANE	MEMBRANE_PART	INTRINSIC_TO_PLASMA_MEMBRANE	INTEGRAL_TO_PLASMA_MEMBRANE	INTRINSIC_TO_MEMBRANE	INTEGRAL_TO_MEMBRANE
2557	GABRA4	gamma-aminobutyric acid (GABA) A receptor, alpha 4	PLASMA_MEMBRANE	PLASMA_MEMBRANE_PART	MEMBRANE	MEMBRANE_PART	INTRINSIC_TO_PLASMA_MEMBRANE	INTEGRAL_TO_PLASMA_MEMBRANE	INTRINSIC_TO_MEMBRANE	INTEGRAL_TO_MEMBRANE
2560	GABRB1	gamma-aminobutyric acid (GABA) A receptor, beta 1	PLASMA_MEMBRANE	PLASMA_MEMBRANE_PART	MEMBRANE	MEMBRANE_PART	INTRINSIC_TO_PLASMA_MEMBRANE	INTEGRAL_TO_PLASMA_MEMBRANE	INTRINSIC_TO_MEMBRANE	INTEGRAL_TO_MEMBRANE
2562	GABRB3	gamma-aminobutyric acid (GABA) A receptor, beta 3	PLASMA_MEMBRANE	PLASMA_MEMBRANE_PART	MEMBRANE	MEMBRANE_PART	INTRINSIC_TO_PLASMA_MEMBRANE	INTEGRAL_TO_PLASMA_MEMBRANE	INTRINSIC_TO_MEMBRANE	INTEGRAL_TO_MEMBRANE
2861	GPR37	G protein-coupled receptor 37 (endothelin receptor type B-like)	PLASMA_MEMBRANE	PLASMA_MEMBRANE_PART	MEMBRANE	MEMBRANE_PART	INTRINSIC_TO_PLASMA_MEMBRANE	INTEGRAL_TO_PLASMA_MEMBRANE	INTRINSIC_TO_MEMBRANE	INTEGRAL_TO_MEMBRANE
2895	GRID2	glutamate receptor, ionotropic, delta 2	PLASMA_MEMBRANE	PLASMA_MEMBRANE_PART	MEMBRANE	MEMBRANE_PART	INTRINSIC_TO_PLASMA_MEMBRANE	INTEGRAL_TO_PLASMA_MEMBRANE	INTRINSIC_TO_MEMBRANE	INTEGRAL_TO_MEMBRANE
2898	GRIK2	glutamate receptor, ionotropic, kainate 2	PLASMA_MEMBRANE	PLASMA_MEMBRANE_PART	MEMBRANE	MEMBRANE_PART	INTRINSIC_TO_PLASMA_MEMBRANE	INTEGRAL_TO_PLASMA_MEMBRANE	INTRINSIC_TO_MEMBRANE	INTEGRAL_TO_MEMBRANE
2903	GRIN2A	glutamate receptor, ionotropic, N-methyl D-aspartate 2A	PLASMA_MEMBRANE	PLASMA_MEMBRANE_PART	MEMBRANE	MEMBRANE_PART	INTRINSIC_TO_PLASMA_MEMBRANE	INTEGRAL_TO_PLASMA_MEMBRANE	INTRINSIC_TO_MEMBRANE	INTEGRAL_TO_MEMBRANE
2904	GRIN2B	glutamate receptor, ionotropic, N-methyl D-aspartate 2B	PLASMA_MEMBRANE	PLASMA_MEMBRANE_PART	MEMBRANE	MEMBRANE_PART	INTRINSIC_TO_PLASMA_MEMBRANE	INTEGRAL_TO_PLASMA_MEMBRANE	INTRINSIC_TO_MEMBRANE	INTEGRAL_TO_MEMBRANE
2911	GRM1	glutamate receptor, metabotropic 1	PLASMA_MEMBRANE	PLASMA_MEMBRANE_PART	MEMBRANE	MEMBRANE_PART	INTRINSIC_TO_PLASMA_MEMBRANE	INTEGRAL_TO_PLASMA_MEMBRANE	INTRINSIC_TO_MEMBRANE	INTEGRAL_TO_MEMBRANE
2915	GRM5	glutamate receptor, metabotropic 5	PLASMA_MEMBRANE	PLASMA_MEMBRANE_PART	MEMBRANE	MEMBRANE_PART	INTRINSIC_TO_PLASMA_MEMBRANE	INTEGRAL_TO_PLASMA_MEMBRANE	INTRINSIC_TO_MEMBRANE	INTEGRAL_TO_MEMBRANE
2918	GRM8	glutamate receptor, metabotropic 8	PLASMA_MEMBRANE	PLASMA_MEMBRANE_PART	MEMBRANE	MEMBRANE_PART	INTRINSIC_TO_PLASMA_MEMBRANE	INTEGRAL_TO_PLASMA_MEMBRANE	INTRINSIC_TO_MEMBRANE	INTEGRAL_TO_MEMBRANE
2925	GRPR	gastrin-releasing peptide receptor	PLASMA_MEMBRANE	PLASMA_MEMBRANE_PART	MEMBRANE	MEMBRANE_PART	INTRINSIC_TO_PLASMA_MEMBRANE	INTEGRAL_TO_PLASMA_MEMBRANE	INTRINSIC_TO_MEMBRANE	INTEGRAL_TO_MEMBRANE
3351	HTR1B	5-hydroxytryptamine (serotonin) receptor 1B	PLASMA_MEMBRANE	PLASMA_MEMBRANE_PART	MEMBRANE	MEMBRANE_PART	INTRINSIC_TO_PLASMA_MEMBRANE	INTEGRAL_TO_PLASMA_MEMBRANE	INTRINSIC_TO_MEMBRANE	INTEGRAL_TO_MEMBRANE
3356	HTR2A	5-hydroxytryptamine (serotonin) receptor 2A	PLASMA_MEMBRANE	PLASMA_MEMBRANE_PART	MEMBRANE	MEMBRANE_PART	INTRINSIC_TO_PLASMA_MEMBRANE	INTEGRAL_TO_PLASMA_MEMBRANE	INTRINSIC_TO_MEMBRANE	INTEGRAL_TO_MEMBRANE
3359	HTR3A	5-hydroxytryptamine (serotonin) receptor 3A	PLASMA_MEMBRANE	PLASMA_MEMBRANE_PART	MEMBRANE	MEMBRANE_PART	INTRINSIC_TO_PLASMA_MEMBRANE	INTEGRAL_TO_PLASMA_MEMBRANE	INTRINSIC_TO_MEMBRANE	INTEGRAL_TO_MEMBRANE
3363	HTR7	5-hydroxytryptamine (serotonin) receptor 7 (adenylate cyclase-coupled)	PLASMA_MEMBRANE	PLASMA_MEMBRANE_PART	MEMBRANE	MEMBRANE_PART	INTRINSIC_TO_PLASMA_MEMBRANE	INTEGRAL_TO_PLASMA_MEMBRANE	INTRINSIC_TO_MEMBRANE	INTEGRAL_TO_MEMBRANE
3759	KCNJ2	potassium inwardly-rectifying channel, subfamily J, member 2	PLASMA_MEMBRANE	PLASMA_MEMBRANE_PART	MEMBRANE	MEMBRANE_PART	INTRINSIC_TO_PLASMA_MEMBRANE	INTEGRAL_TO_PLASMA_MEMBRANE	INTRINSIC_TO_MEMBRANE	INTEGRAL_TO_MEMBRANE
3766	KCNJ10	potassium inwardly-rectifying channel, subfamily J, member 10	PLASMA_MEMBRANE	PLASMA_MEMBRANE_PART	MEMBRANE	MEMBRANE_PART	INTRINSIC_TO_PLASMA_MEMBRANE	INTEGRAL_TO_PLASMA_MEMBRANE	INTRINSIC_TO_MEMBRANE	INTEGRAL_TO_MEMBRANE
4076	CAPRIN1	cell cycle associated protein 1	PLASMA_MEMBRANE	PLASMA_MEMBRANE_PART	MEMBRANE	MEMBRANE_PART	INTRINSIC_TO_PLASMA_MEMBRANE	INTEGRAL_TO_PLASMA_MEMBRANE	INTRINSIC_TO_MEMBRANE	INTEGRAL_TO_MEMBRANE
4308	TRPM1	transient receptor potential cation channel, subfamily M, member 1	PLASMA_MEMBRANE	PLASMA_MEMBRANE_PART	MEMBRANE	MEMBRANE_PART	INTRINSIC_TO_PLASMA_MEMBRANE	INTEGRAL_TO_PLASMA_MEMBRANE	INTRINSIC_TO_MEMBRANE	INTEGRAL_TO_MEMBRANE
4481	MSR1	macrophage scavenger receptor 1	PLASMA_MEMBRANE	PLASMA_MEMBRANE_PART	MEMBRANE	MEMBRANE_PART	INTRINSIC_TO_PLASMA_MEMBRANE	INTEGRAL_TO_PLASMA_MEMBRANE	INTRINSIC_TO_MEMBRANE	INTEGRAL_TO_MEMBRANE
4914	NTRK1	neurotrophic tyrosine kinase, receptor, type 1	PLASMA_MEMBRANE	PLASMA_MEMBRANE_PART	MEMBRANE	MEMBRANE_PART	INTRINSIC_TO_PLASMA_MEMBRANE	INTEGRAL_TO_PLASMA_MEMBRANE	INTRINSIC_TO_MEMBRANE	INTEGRAL_TO_MEMBRANE
4916	NTRK3	neurotrophic tyrosine kinase, receptor, type 3	PLASMA_MEMBRANE	PLASMA_MEMBRANE_PART	MEMBRANE	MEMBRANE_PART	INTRINSIC_TO_PLASMA_MEMBRANE	INTEGRAL_TO_PLASMA_MEMBRANE	INTRINSIC_TO_MEMBRANE	INTEGRAL_TO_MEMBRANE
5021	OXTR	oxytocin receptor	PLASMA_MEMBRANE	PLASMA_MEMBRANE_PART	MEMBRANE	MEMBRANE_PART	INTRINSIC_TO_PLASMA_MEMBRANE	INTEGRAL_TO_PLASMA_MEMBRANE	INTRINSIC_TO_MEMBRANE	INTEGRAL_TO_MEMBRANE
5025	P2RX4	purinergic receptor P2X, ligand-gated ion channel, 4	PLASMA_MEMBRANE	PLASMA_MEMBRANE_PART	MEMBRANE	MEMBRANE_PART	INTRINSIC_TO_PLASMA_MEMBRANE	INTEGRAL_TO_PLASMA_MEMBRANE	INTRINSIC_TO_MEMBRANE	INTEGRAL_TO_MEMBRANE
5100	PCDH8	protocadherin 8	PLASMA_MEMBRANE	PLASMA_MEMBRANE_PART	MEMBRANE	MEMBRANE_PART	INTRINSIC_TO_PLASMA_MEMBRANE	INTEGRAL_TO_PLASMA_MEMBRANE	INTRINSIC_TO_MEMBRANE	INTEGRAL_TO_MEMBRANE
55879	GABRQ	gamma-aminobutyric acid (GABA) receptor, theta	PLASMA_MEMBRANE	PLASMA_MEMBRANE_PART	MEMBRANE	MEMBRANE_PART	INTRINSIC_TO_PLASMA_MEMBRANE	INTEGRAL_TO_PLASMA_MEMBRANE	INTRINSIC_TO_MEMBRANE	INTEGRAL_TO_MEMBRANE
56134	PCDHAC2	protocadherin alpha subfamily C, 2	PLASMA_MEMBRANE	PLASMA_MEMBRANE_PART	MEMBRANE	MEMBRANE_PART	INTRINSIC_TO_PLASMA_MEMBRANE	INTEGRAL_TO_PLASMA_MEMBRANE	INTRINSIC_TO_MEMBRANE	INTEGRAL_TO_MEMBRANE
56135	PCDHAC1	protocadherin alpha subfamily C, 1	PLASMA_MEMBRANE	PLASMA_MEMBRANE_PART	MEMBRANE	MEMBRANE_PART	INTRINSIC_TO_PLASMA_MEMBRANE	INTEGRAL_TO_PLASMA_MEMBRANE	INTRINSIC_TO_MEMBRANE	INTEGRAL_TO_MEMBRANE
56138	PCDHA11	protocadherin alpha 11	PLASMA_MEMBRANE	PLASMA_MEMBRANE_PART	MEMBRANE	MEMBRANE_PART	INTRINSIC_TO_PLASMA_MEMBRANE	INTEGRAL_TO_PLASMA_MEMBRANE	INTRINSIC_TO_MEMBRANE	INTEGRAL_TO_MEMBRANE
56139	PCDHA10	protocadherin alpha 10	PLASMA_MEMBRANE	PLASMA_MEMBRANE_PART	MEMBRANE	MEMBRANE_PART	INTRINSIC_TO_PLASMA_MEMBRANE	INTEGRAL_TO_PLASMA_MEMBRANE	INTRINSIC_TO_MEMBRANE	INTEGRAL_TO_MEMBRANE
56140	PCDHA8	protocadherin alpha 8	PLASMA_MEMBRANE	PLASMA_MEMBRANE_PART	MEMBRANE	MEMBRANE_PART	INTRINSIC_TO_PLASMA_MEMBRANE	INTEGRAL_TO_PLASMA_MEMBRANE	INTRINSIC_TO_MEMBRANE	INTEGRAL_TO_MEMBRANE
56141	PCDHA7	protocadherin alpha 7	PLASMA_MEMBRANE	PLASMA_MEMBRANE_PART	MEMBRANE	MEMBRANE_PART	INTRINSIC_TO_PLASMA_MEMBRANE	INTEGRAL_TO_PLASMA_MEMBRANE	INTRINSIC_TO_MEMBRANE	INTEGRAL_TO_MEMBRANE
56142	PCDHA6	protocadherin alpha 6	PLASMA_MEMBRANE	PLASMA_MEMBRANE_PART	MEMBRANE	MEMBRANE_PART	INTRINSIC_TO_PLASMA_MEMBRANE	INTEGRAL_TO_PLASMA_MEMBRANE	INTRINSIC_TO_MEMBRANE	INTEGRAL_TO_MEMBRANE
56143	PCDHA5	protocadherin alpha 5	PLASMA_MEMBRANE	PLASMA_MEMBRANE_PART	MEMBRANE	MEMBRANE_PART	INTRINSIC_TO_PLASMA_MEMBRANE	INTEGRAL_TO_PLASMA_MEMBRANE	INTRINSIC_TO_MEMBRANE	INTEGRAL_TO_MEMBRANE
56144	PCDHA4	protocadherin alpha 4	PLASMA_MEMBRANE	PLASMA_MEMBRANE_PART	MEMBRANE	MEMBRANE_PART	INTRINSIC_TO_PLASMA_MEMBRANE	INTEGRAL_TO_PLASMA_MEMBRANE	INTRINSIC_TO_MEMBRANE	INTEGRAL_TO_MEMBRANE
56145	PCDHA3	protocadherin alpha 3	PLASMA_MEMBRANE	PLASMA_MEMBRANE_PART	MEMBRANE	MEMBRANE_PART	INTRINSIC_TO_PLASMA_MEMBRANE	INTEGRAL_TO_PLASMA_MEMBRANE	INTRINSIC_TO_MEMBRANE	INTEGRAL_TO_MEMBRANE
56146	PCDHA2	protocadherin alpha 2	PLASMA_MEMBRANE	PLASMA_MEMBRANE_PART	MEMBRANE	MEMBRANE_PART	INTRINSIC_TO_PLASMA_MEMBRANE	INTEGRAL_TO_PLASMA_MEMBRANE	INTRINSIC_TO_MEMBRANE	INTEGRAL_TO_MEMBRANE
56147	PCDHA1	protocadherin alpha 1	PLASMA_MEMBRANE	PLASMA_MEMBRANE_PART	MEMBRANE	MEMBRANE_PART	INTRINSIC_TO_PLASMA_MEMBRANE	INTEGRAL_TO_PLASMA_MEMBRANE	INTRINSIC_TO_MEMBRANE	INTEGRAL_TO_MEMBRANE
5787	PTPRB	protein tyrosine phosphatase, receptor type, B	PLASMA_MEMBRANE	PLASMA_MEMBRANE_PART	MEMBRANE	MEMBRANE_PART	INTRINSIC_TO_PLASMA_MEMBRANE	INTEGRAL_TO_PLASMA_MEMBRANE	INTRINSIC_TO_MEMBRANE	INTEGRAL_TO_MEMBRANE
6532	SLC6A4	solute carrier family 6 (neurotransmitter transporter, serotonin), member 4	PLASMA_MEMBRANE	PLASMA_MEMBRANE_PART	MEMBRANE	MEMBRANE_PART	INTRINSIC_TO_PLASMA_MEMBRANE	INTEGRAL_TO_PLASMA_MEMBRANE	INTRINSIC_TO_MEMBRANE	INTEGRAL_TO_MEMBRANE
7102	TSPAN7	tetraspanin 7	PLASMA_MEMBRANE	PLASMA_MEMBRANE_PART	MEMBRANE	MEMBRANE_PART	INTRINSIC_TO_PLASMA_MEMBRANE	INTEGRAL_TO_PLASMA_MEMBRANE	INTRINSIC_TO_MEMBRANE	INTEGRAL_TO_MEMBRANE
7173	TPO	thyroid peroxidase	PLASMA_MEMBRANE	PLASMA_MEMBRANE_PART	MEMBRANE	MEMBRANE_PART	INTRINSIC_TO_PLASMA_MEMBRANE	INTEGRAL_TO_PLASMA_MEMBRANE	INTRINSIC_TO_MEMBRANE	INTEGRAL_TO_MEMBRANE
9369	NRXN3	neurexin 3	PLASMA_MEMBRANE	PLASMA_MEMBRANE_PART	MEMBRANE	MEMBRANE_PART	INTRINSIC_TO_PLASMA_MEMBRANE	INTEGRAL_TO_PLASMA_MEMBRANE	INTRINSIC_TO_MEMBRANE	INTEGRAL_TO_MEMBRANE
9378	NRXN1	neurexin 1	PLASMA_MEMBRANE	PLASMA_MEMBRANE_PART	MEMBRANE	MEMBRANE_PART	INTRINSIC_TO_PLASMA_MEMBRANE	INTEGRAL_TO_PLASMA_MEMBRANE	INTRINSIC_TO_MEMBRANE	INTEGRAL_TO_MEMBRANE
9456	HOMER1	homer homolog 1 (Drosophila)	PLASMA_MEMBRANE	PLASMA_MEMBRANE_PART	MEMBRANE	MEMBRANE_PART	INTRINSIC_TO_PLASMA_MEMBRANE	INTEGRAL_TO_PLASMA_MEMBRANE	INTRINSIC_TO_MEMBRANE	INTEGRAL_TO_MEMBRANE
22854	NTNG1	netrin G1	PLASMA_MEMBRANE	PLASMA_MEMBRANE_PART	MEMBRANE	MEMBRANE_PART	INTRINSIC_TO_PLASMA_MEMBRANE		INTRINSIC_TO_MEMBRANE
775	CACNA1C	calcium channel, voltage-dependent, L type, alpha 1C subunit	PLASMA_MEMBRANE	PLASMA_MEMBRANE_PART	MEMBRANE	MEMBRANE_PART			INTRINSIC_TO_MEMBRANE	INTEGRAL_TO_MEMBRANE			PROTEIN_COMPLEX	MACROMOLECULAR_COMPLEX		CYTOSKELETON	INTRACELLULAR_ORGANELLE_PART	ORGANELLE_PART	INTRACELLULAR_NON_MEMBRANE_BOUND_ORGANELLE	NON_MEMBRANE_BOUND_ORGANELLE	VOLTAGE_GATED_CALCIUM_CHANNEL_COMPLEX	CYTOSKELETAL_PART				SYNAPSE					SYNAPSE_PART
778	CACNA1F	calcium channel, voltage-dependent, L type, alpha 1F subunit	PLASMA_MEMBRANE	PLASMA_MEMBRANE_PART	MEMBRANE	MEMBRANE_PART			INTRINSIC_TO_MEMBRANE	INTEGRAL_TO_MEMBRANE			PROTEIN_COMPLEX	MACROMOLECULAR_COMPLEX							VOLTAGE_GATED_CALCIUM_CHANNEL_COMPLEX
2778	GNAS	GNAS complex locus	PLASMA_MEMBRANE	PLASMA_MEMBRANE_PART	MEMBRANE	MEMBRANE_PART			INTRINSIC_TO_MEMBRANE		CYTOPLASM	CYTOPLASMIC_PART	PROTEIN_COMPLEX	MACROMOLECULAR_COMPLEX			INTRACELLULAR_ORGANELLE_PART	ORGANELLE_PART					GOLGI_APPARATUS																			EXTRINSIC_TO_MEMBRANE					EXTRINSIC_TO_PLASMA_MEMBRANE
324	APC	adenomatous polyposis coli	PLASMA_MEMBRANE	PLASMA_MEMBRANE_PART	MEMBRANE	MEMBRANE_PART					CYTOPLASM	CYTOPLASMIC_PART	PROTEIN_COMPLEX	MACROMOLECULAR_COMPLEX	NUCLEUS	CYTOSKELETON	INTRACELLULAR_ORGANELLE_PART	ORGANELLE_PART	INTRACELLULAR_NON_MEMBRANE_BOUND_ORGANELLE	NON_MEMBRANE_BOUND_ORGANELLE		CYTOSKELETAL_PART		MICROTUBULE_CYTOSKELETON																	MICROTUBULE_ORGANIZING_CENTER
1499	CTNNB1	catenin (cadherin-associated protein), beta 1, 88kDa	PLASMA_MEMBRANE	PLASMA_MEMBRANE_PART	MEMBRANE	MEMBRANE_PART					CYTOPLASM	CYTOPLASMIC_PART	PROTEIN_COMPLEX	MACROMOLECULAR_COMPLEX	NUCLEUS	CYTOSKELETON			INTRACELLULAR_NON_MEMBRANE_BOUND_ORGANELLE	NON_MEMBRANE_BOUND_ORGANELLE
4640	MYO1A	myosin IA	PLASMA_MEMBRANE	PLASMA_MEMBRANE_PART	MEMBRANE	MEMBRANE_PART					CYTOPLASM	CYTOPLASMIC_PART	PROTEIN_COMPLEX	MACROMOLECULAR_COMPLEX		CYTOSKELETON	INTRACELLULAR_ORGANELLE_PART	ORGANELLE_PART	INTRACELLULAR_NON_MEMBRANE_BOUND_ORGANELLE	NON_MEMBRANE_BOUND_ORGANELLE		CYTOSKELETAL_PART					CELL_PROJECTION							ACTIN_FILAMENT				CELL_CORTEX							MICROVILLUS	ACTIN_CYTOSKELETON
1756	DMD	dystrophin	PLASMA_MEMBRANE	PLASMA_MEMBRANE_PART	MEMBRANE	MEMBRANE_PART					CYTOPLASM	CYTOPLASMIC_PART	PROTEIN_COMPLEX	MACROMOLECULAR_COMPLEX		CYTOSKELETON			INTRACELLULAR_NON_MEMBRANE_BOUND_ORGANELLE	NON_MEMBRANE_BOUND_ORGANELLE
3912	LAMB1	laminin, beta 1	PLASMA_MEMBRANE	PLASMA_MEMBRANE_PART	MEMBRANE	MEMBRANE_PART					CYTOPLASM	CYTOPLASMIC_PART	PROTEIN_COMPLEX	MACROMOLECULAR_COMPLEX															PERINUCLEAR_REGION_OF_CYTOPLASM
54221	SNTG2	syntrophin, gamma 2	PLASMA_MEMBRANE	PLASMA_MEMBRANE_PART	MEMBRANE	MEMBRANE_PART					CYTOPLASM	CYTOPLASMIC_PART	PROTEIN_COMPLEX	MACROMOLECULAR_COMPLEX
667	DST	dystonin	PLASMA_MEMBRANE	PLASMA_MEMBRANE_PART	MEMBRANE	MEMBRANE_PART					CYTOPLASM	CYTOPLASMIC_PART																											CYTOPLASMIC_VESICLE					VESICLE
7053	TGM3	transglutaminase 3 (E polypeptide, protein-glutamine-gamma-glutamyltransferase)	PLASMA_MEMBRANE	PLASMA_MEMBRANE_PART	MEMBRANE	MEMBRANE_PART					CYTOPLASM																															EXTRINSIC_TO_MEMBRANE					EXTRINSIC_TO_PLASMA_MEMBRANE
774	CACNA1B	calcium channel, voltage-dependent, N type, alpha 1B subunit	PLASMA_MEMBRANE	PLASMA_MEMBRANE_PART	MEMBRANE	MEMBRANE_PART							PROTEIN_COMPLEX	MACROMOLECULAR_COMPLEX							VOLTAGE_GATED_CALCIUM_CHANNEL_COMPLEX
776	CACNA1D	calcium channel, voltage-dependent, L type, alpha 1D subunit	PLASMA_MEMBRANE	PLASMA_MEMBRANE_PART	MEMBRANE	MEMBRANE_PART							PROTEIN_COMPLEX	MACROMOLECULAR_COMPLEX							VOLTAGE_GATED_CALCIUM_CHANNEL_COMPLEX
783	CACNB2	calcium channel, voltage-dependent, beta 2 subunit	PLASMA_MEMBRANE	PLASMA_MEMBRANE_PART	MEMBRANE	MEMBRANE_PART							PROTEIN_COMPLEX	MACROMOLECULAR_COMPLEX							VOLTAGE_GATED_CALCIUM_CHANNEL_COMPLEX
8912	CACNA1H	calcium channel, voltage-dependent, T type, alpha 1H subunit	PLASMA_MEMBRANE	PLASMA_MEMBRANE_PART	MEMBRANE	MEMBRANE_PART							PROTEIN_COMPLEX	MACROMOLECULAR_COMPLEX							VOLTAGE_GATED_CALCIUM_CHANNEL_COMPLEX
8913	CACNA1G	calcium channel, voltage-dependent, T type, alpha 1G subunit	PLASMA_MEMBRANE	PLASMA_MEMBRANE_PART	MEMBRANE	MEMBRANE_PART							PROTEIN_COMPLEX	MACROMOLECULAR_COMPLEX							VOLTAGE_GATED_CALCIUM_CHANNEL_COMPLEX
9630	GNA14	guanine nucleotide binding protein (G protein), alpha 14	PLASMA_MEMBRANE	PLASMA_MEMBRANE_PART	MEMBRANE	MEMBRANE_PART							PROTEIN_COMPLEX	MACROMOLECULAR_COMPLEX																												EXTRINSIC_TO_MEMBRANE					EXTRINSIC_TO_PLASMA_MEMBRANE
55870	ASH1L	ash1 (absent, small, or homeotic)-like (Drosophila)	PLASMA_MEMBRANE	PLASMA_MEMBRANE_PART	MEMBRANE	MEMBRANE_PART									NUCLEUS
9578	CDC42BPB	CDC42 binding protein kinase beta (DMPK-like)	PLASMA_MEMBRANE	PLASMA_MEMBRANE_PART	MEMBRANE	MEMBRANE_PART										CYTOSKELETON			INTRACELLULAR_NON_MEMBRANE_BOUND_ORGANELLE	NON_MEMBRANE_BOUND_ORGANELLE
23705	CADM1	cell adhesion molecule 1	PLASMA_MEMBRANE	PLASMA_MEMBRANE_PART	MEMBRANE	MEMBRANE_PART
29119	CTNNA3	catenin (cadherin-associated protein), alpha 3	PLASMA_MEMBRANE	PLASMA_MEMBRANE_PART	MEMBRANE	MEMBRANE_PART
4160	MC4R	melanocortin 4 receptor	PLASMA_MEMBRANE		MEMBRANE	MEMBRANE_PART			INTRINSIC_TO_MEMBRANE	INTEGRAL_TO_MEMBRANE
5329	PLAUR	plasminogen activator, urokinase receptor	PLASMA_MEMBRANE		MEMBRANE	MEMBRANE_PART																																				EXTRINSIC_TO_MEMBRANE
6647	SOD1	superoxide dismutase 1, soluble	PLASMA_MEMBRANE		MEMBRANE						CYTOPLASM	CYTOPLASMIC_PART	PROTEIN_COMPLEX	MACROMOLECULAR_COMPLEX	NUCLEUS										MITOCHONDRION		CELL_PROJECTION	CYTOSOL					DENDRITE						CYTOPLASMIC_VESICLE					VESICLE
23026	MYO16	myosin XVI	PLASMA_MEMBRANE		MEMBRANE						CYTOPLASM	CYTOPLASMIC_PART			NUCLEUS		INTRACELLULAR_ORGANELLE_PART	ORGANELLE_PART											PERINUCLEAR_REGION_OF_CYTOPLASM	NUCLEAR_PART																		NUCLEOPLASM
26960	NBEA	neurobeachin	PLASMA_MEMBRANE		MEMBRANE						CYTOPLASM	CYTOPLASMIC_PART					INTRACELLULAR_ORGANELLE_PART	ORGANELLE_PART					GOLGI_APPARATUS					CYTOSOL
92737	DNER	delta/notch-like EGF repeat containing	PLASMA_MEMBRANE		MEMBRANE						CYTOPLASM	CYTOPLASMIC_PART																					DENDRITE
10458	BAIAP2	BAI1-associated protein 2	PLASMA_MEMBRANE		MEMBRANE						CYTOPLASM
3265	HRAS	v-Ha-ras Harvey rat sarcoma viral oncogene homolog	PLASMA_MEMBRANE		MEMBRANE						CYTOPLASM
5579	PRKCB	protein kinase C, beta	PLASMA_MEMBRANE		MEMBRANE						CYTOPLASM
6531	SLC6A3	solute carrier family 6 (neurotransmitter transporter, dopamine), member 3	PLASMA_MEMBRANE		MEMBRANE						CYTOPLASM
4478	MSN	moesin	PLASMA_MEMBRANE		MEMBRANE											CYTOSKELETON			INTRACELLULAR_NON_MEMBRANE_BOUND_ORGANELLE	NON_MEMBRANE_BOUND_ORGANELLE
952	CD38	CD38 molecule	PLASMA_MEMBRANE		MEMBRANE																														CELL_FRACTION	MEMBRANE_FRACTION
7225	TRPC6	transient receptor potential cation channel, subfamily C, member 6	PLASMA_MEMBRANE		MEMBRANE
2131	EXT1	exostosin 1			MEMBRANE	MEMBRANE_PART			INTRINSIC_TO_MEMBRANE	INTEGRAL_TO_MEMBRANE	CYTOPLASM	CYTOPLASMIC_PART					INTRACELLULAR_ORGANELLE_PART	ORGANELLE_PART					GOLGI_APPARATUS
10479	SLC9A6	solute carrier family 9 (sodium/hydrogen exchanger), member 6			MEMBRANE	MEMBRANE_PART			INTRINSIC_TO_MEMBRANE	INTEGRAL_TO_MEMBRANE	CYTOPLASM	CYTOPLASMIC_PART					INTRACELLULAR_ORGANELLE_PART	ORGANELLE_PART							MITOCHONDRION										CELL_FRACTION	MEMBRANE_FRACTION
23345	SYNE1	spectrin repeat containing, nuclear envelope 1			MEMBRANE	MEMBRANE_PART			INTRINSIC_TO_MEMBRANE	INTEGRAL_TO_MEMBRANE	CYTOPLASM	CYTOPLASMIC_PART											GOLGI_APPARATUS			SYNAPSE					SYNAPSE_PART
10347	ABCA7	ATP-binding cassette, sub-family A (ABC1), member 7			MEMBRANE	MEMBRANE_PART			INTRINSIC_TO_MEMBRANE	INTEGRAL_TO_MEMBRANE			PROTEIN_COMPLEX	MACROMOLECULAR_COMPLEX
2048	EPHB2	EPH receptor B2			MEMBRANE	MEMBRANE_PART			INTRINSIC_TO_MEMBRANE	INTEGRAL_TO_MEMBRANE
6305	SBF1	SET binding factor 1			MEMBRANE	MEMBRANE_PART			INTRINSIC_TO_MEMBRANE	INTEGRAL_TO_MEMBRANE
6334	SCN8A	sodium channel, voltage gated, type VIII, alpha subunit			MEMBRANE	MEMBRANE_PART			INTRINSIC_TO_MEMBRANE	INTEGRAL_TO_MEMBRANE
596	BCL2	B-cell CLL/lymphoma 2			MEMBRANE	MEMBRANE_PART					CYTOPLASM	CYTOPLASMIC_PART			NUCLEUS		INTRACELLULAR_ORGANELLE_PART	ORGANELLE_PART							MITOCHONDRION					NUCLEAR_PART										ORGANELLE_OUTER_MEMBRANE			OUTER_MEMBRANE						ENVELOPE
1717	DHCR7	7-dehydrocholesterol reductase			MEMBRANE	MEMBRANE_PART					CYTOPLASM	CYTOPLASMIC_PART			NUCLEUS		INTRACELLULAR_ORGANELLE_PART	ORGANELLE_PART												NUCLEAR_PART										ORGANELLE_OUTER_MEMBRANE			OUTER_MEMBRANE						ENVELOPE
3382	ICA1	islet cell autoantigen 1, 69kDa			MEMBRANE	MEMBRANE_PART					CYTOPLASM	CYTOPLASMIC_PART					INTRACELLULAR_ORGANELLE_PART	ORGANELLE_PART					GOLGI_APPARATUS					CYTOSOL											CYTOPLASMIC_VESICLE					VESICLE
10651	MTX2	metaxin 2			MEMBRANE	MEMBRANE_PART					CYTOPLASM	CYTOPLASMIC_PART					INTRACELLULAR_ORGANELLE_PART	ORGANELLE_PART							MITOCHONDRION															ORGANELLE_OUTER_MEMBRANE			OUTER_MEMBRANE						ENVELOPE
26056	RAB11FIP5	RAB11 family interacting protein 5 (class I)			MEMBRANE	MEMBRANE_PART					CYTOPLASM	CYTOPLASMIC_PART					INTRACELLULAR_ORGANELLE_PART	ORGANELLE_PART							MITOCHONDRION															ORGANELLE_OUTER_MEMBRANE			OUTER_MEMBRANE						ENVELOPE
7514	XPO1	exportin 1 (CRM1 homolog, yeast)			MEMBRANE	MEMBRANE_PART					CYTOPLASM				NUCLEUS		INTRACELLULAR_ORGANELLE_PART	ORGANELLE_PART												NUCLEAR_PART																		NUCLEOPLASM	ENVELOPE
144165	PRICKLE1	prickle homolog 1 (Drosophila)			MEMBRANE						CYTOPLASM	CYTOPLASMIC_PART			NUCLEUS		INTRACELLULAR_ORGANELLE_PART	ORGANELLE_PART										CYTOSOL		NUCLEAR_PART																			ENVELOPE
1742	DLG4	discs, large homolog 4 (Drosophila)			MEMBRANE						CYTOPLASM	CYTOPLASMIC_PART				CYTOSKELETON			INTRACELLULAR_NON_MEMBRANE_BOUND_ORGANELLE	NON_MEMBRANE_BOUND_ORGANELLE						SYNAPSE					SYNAPSE_PART							CELL_CORTEX
22999	RIMS1	regulating synaptic membrane exocytosis 1			MEMBRANE																					SYNAPSE					SYNAPSE_PART
10319	LAMC3	laminin, gamma 3			MEMBRANE
80184	CEP290	centrosomal protein 290kDa									CYTOPLASM	CYTOPLASMIC_PART	PROTEIN_COMPLEX	MACROMOLECULAR_COMPLEX	NUCLEUS	CYTOSKELETON	INTRACELLULAR_ORGANELLE_PART	ORGANELLE_PART	INTRACELLULAR_NON_MEMBRANE_BOUND_ORGANELLE	NON_MEMBRANE_BOUND_ORGANELLE		CYTOSKELETAL_PART		MICROTUBULE_CYTOSKELETON			CELL_PROJECTION	CYTOSOL													MICROTUBULE_ORGANIZING_CENTER
675	BRCA2	breast cancer 2, early onset									CYTOPLASM	CYTOPLASMIC_PART	PROTEIN_COMPLEX	MACROMOLECULAR_COMPLEX	NUCLEUS	CYTOSKELETON	INTRACELLULAR_ORGANELLE_PART	ORGANELLE_PART	INTRACELLULAR_NON_MEMBRANE_BOUND_ORGANELLE	NON_MEMBRANE_BOUND_ORGANELLE		CYTOSKELETAL_PART		MICROTUBULE_CYTOSKELETON															CYTOPLASMIC_VESICLE		MICROTUBULE_ORGANIZING_CENTER			VESICLE
7249	TSC2	tuberous sclerosis 2									CYTOPLASM	CYTOPLASMIC_PART	PROTEIN_COMPLEX	MACROMOLECULAR_COMPLEX	NUCLEUS								GOLGI_APPARATUS					CYTOSOL
2932	GSK3B	glycogen synthase kinase 3 beta									CYTOPLASM	CYTOPLASMIC_PART	PROTEIN_COMPLEX	MACROMOLECULAR_COMPLEX	NUCLEUS
64837	KLC2	kinesin light chain 2									CYTOPLASM	CYTOPLASMIC_PART	PROTEIN_COMPLEX	MACROMOLECULAR_COMPLEX		CYTOSKELETON	INTRACELLULAR_ORGANELLE_PART	ORGANELLE_PART	INTRACELLULAR_NON_MEMBRANE_BOUND_ORGANELLE	NON_MEMBRANE_BOUND_ORGANELLE		CYTOSKELETAL_PART		MICROTUBULE_CYTOSKELETON				CYTOSOL				MICROTUBULE_ASSOCIATED_COMPLEX
5048	PAFAH1B1	platelet-activating factor acetylhydrolase 1b, regulatory subunit 1 (45kDa)									CYTOPLASM	CYTOPLASMIC_PART	PROTEIN_COMPLEX	MACROMOLECULAR_COMPLEX		CYTOSKELETON	INTRACELLULAR_ORGANELLE_PART	ORGANELLE_PART	INTRACELLULAR_NON_MEMBRANE_BOUND_ORGANELLE	NON_MEMBRANE_BOUND_ORGANELLE		CYTOSKELETAL_PART		MICROTUBULE_CYTOSKELETON								MICROTUBULE_ASSOCIATED_COMPLEX						CELL_CORTEX
114791	TUBGCP5	tubulin, gamma complex associated protein 5									CYTOPLASM	CYTOPLASMIC_PART	PROTEIN_COMPLEX	MACROMOLECULAR_COMPLEX		CYTOSKELETON	INTRACELLULAR_ORGANELLE_PART	ORGANELLE_PART	INTRACELLULAR_NON_MEMBRANE_BOUND_ORGANELLE	NON_MEMBRANE_BOUND_ORGANELLE		CYTOSKELETAL_PART		MICROTUBULE_CYTOSKELETON																	MICROTUBULE_ORGANIZING_CENTER
7248	TSC1	tuberous sclerosis 1									CYTOPLASM	CYTOPLASMIC_PART	PROTEIN_COMPLEX	MACROMOLECULAR_COMPLEX		CYTOSKELETON	INTRACELLULAR_ORGANELLE_PART	ORGANELLE_PART	INTRACELLULAR_NON_MEMBRANE_BOUND_ORGANELLE	NON_MEMBRANE_BOUND_ORGANELLE		CYTOSKELETAL_PART					CELL_PROJECTION	CYTOSOL						ACTIN_FILAMENT				CELL_CORTEX								ACTIN_CYTOSKELETON
4747	NEFL	neurofilament, light polypeptide									CYTOPLASM	CYTOPLASMIC_PART	PROTEIN_COMPLEX	MACROMOLECULAR_COMPLEX		CYTOSKELETON	INTRACELLULAR_ORGANELLE_PART	ORGANELLE_PART	INTRACELLULAR_NON_MEMBRANE_BOUND_ORGANELLE	NON_MEMBRANE_BOUND_ORGANELLE		CYTOSKELETAL_PART					CELL_PROJECTION	CYTOSOL
4650	MYO9B	myosin IXB									CYTOPLASM	CYTOPLASMIC_PART	PROTEIN_COMPLEX	MACROMOLECULAR_COMPLEX		CYTOSKELETON	INTRACELLULAR_ORGANELLE_PART	ORGANELLE_PART	INTRACELLULAR_NON_MEMBRANE_BOUND_ORGANELLE	NON_MEMBRANE_BOUND_ORGANELLE		CYTOSKELETAL_PART							PERINUCLEAR_REGION_OF_CYTOPLASM					ACTIN_FILAMENT				CELL_CORTEX								ACTIN_CYTOSKELETON
10295	BCKDK	branched chain ketoacid dehydrogenase kinase									CYTOPLASM	CYTOPLASMIC_PART	PROTEIN_COMPLEX	MACROMOLECULAR_COMPLEX			INTRACELLULAR_ORGANELLE_PART	ORGANELLE_PART							MITOCHONDRION
18	ABAT	4-aminobutyrate aminotransferase									CYTOPLASM	CYTOPLASMIC_PART	PROTEIN_COMPLEX	MACROMOLECULAR_COMPLEX											MITOCHONDRION
1977	EIF4E	eukaryotic translation initiation factor 4E									CYTOPLASM	CYTOPLASMIC_PART	PROTEIN_COMPLEX	MACROMOLECULAR_COMPLEX
2332	FMR1	fragile X mental retardation 1									CYTOPLASM	CYTOPLASMIC_PART		MACROMOLECULAR_COMPLEX	NUCLEUS		INTRACELLULAR_ORGANELLE_PART	ORGANELLE_PART	INTRACELLULAR_NON_MEMBRANE_BOUND_ORGANELLE	NON_MEMBRANE_BOUND_ORGANELLE										NUCLEAR_PART					CELL_FRACTION													NUCLEOPLASM
10128	LRPPRC	leucine-rich PPR-motif containing									CYTOPLASM	CYTOPLASMIC_PART			NUCLEUS	CYTOSKELETON	INTRACELLULAR_ORGANELLE_PART	ORGANELLE_PART	INTRACELLULAR_NON_MEMBRANE_BOUND_ORGANELLE	NON_MEMBRANE_BOUND_ORGANELLE					MITOCHONDRION				PERINUCLEAR_REGION_OF_CYTOPLASM	NUCLEAR_PART
11133	KPTN	kaptin (actin binding protein)									CYTOPLASM	CYTOPLASMIC_PART			NUCLEUS	CYTOSKELETON			INTRACELLULAR_NON_MEMBRANE_BOUND_ORGANELLE	NON_MEMBRANE_BOUND_ORGANELLE				MICROTUBULE_CYTOSKELETON																	MICROTUBULE_ORGANIZING_CENTER					ACTIN_CYTOSKELETON
7273	TTN	titin									CYTOPLASM	CYTOPLASMIC_PART			NUCLEUS		INTRACELLULAR_ORGANELLE_PART	ORGANELLE_PART	INTRACELLULAR_NON_MEMBRANE_BOUND_ORGANELLE	NON_MEMBRANE_BOUND_ORGANELLE										NUCLEAR_PART
2100	ESR2	estrogen receptor 2 (ER beta)									CYTOPLASM	CYTOPLASMIC_PART			NUCLEUS										MITOCHONDRION
8473	OGT	O-linked N-acetylglucosamine (GlcNAc) transferase (UDP-N-acetylglucosamine:polypeptide-N-acetylglucosaminyl transferase)									CYTOPLASM	CYTOPLASMIC_PART			NUCLEUS													CYTOSOL
585	BBS4	Bardet-Biedl syndrome 4									CYTOPLASM	CYTOPLASMIC_PART				CYTOSKELETON	INTRACELLULAR_ORGANELLE_PART	ORGANELLE_PART	INTRACELLULAR_NON_MEMBRANE_BOUND_ORGANELLE	NON_MEMBRANE_BOUND_ORGANELLE		CYTOSKELETAL_PART		MICROTUBULE_CYTOSKELETON																	MICROTUBULE_ORGANIZING_CENTER
2934	GSN	gelsolin									CYTOPLASM	CYTOPLASMIC_PART				CYTOSKELETON			INTRACELLULAR_NON_MEMBRANE_BOUND_ORGANELLE	NON_MEMBRANE_BOUND_ORGANELLE								CYTOSOL																		ACTIN_CYTOSKELETON
7299	TYR	tyrosinase (oculocutaneous albinism IA)									CYTOPLASM	CYTOPLASMIC_PART					INTRACELLULAR_ORGANELLE_PART	ORGANELLE_PART					GOLGI_APPARATUS						PERINUCLEAR_REGION_OF_CYTOPLASM										CYTOPLASMIC_VESICLE					VESICLE
54715	RBFOX1	RNA binding protein, fox-1 homolog (C. elegans) 1									CYTOPLASM	CYTOPLASMIC_PART					INTRACELLULAR_ORGANELLE_PART	ORGANELLE_PART					GOLGI_APPARATUS
10059	DNM1L	dynamin 1-like									CYTOPLASM	CYTOPLASMIC_PART					INTRACELLULAR_ORGANELLE_PART	ORGANELLE_PART					GOLGI_APPARATUS
2628	GATM	glycine amidinotransferase (L-arginine:glycine amidinotransferase)									CYTOPLASM	CYTOPLASMIC_PART					INTRACELLULAR_ORGANELLE_PART	ORGANELLE_PART							MITOCHONDRION																								ENVELOPE
4129	MAOB	monoamine oxidase B									CYTOPLASM	CYTOPLASMIC_PART					INTRACELLULAR_ORGANELLE_PART	ORGANELLE_PART							MITOCHONDRION																								ENVELOPE
2109	ETFB	electron-transfer-flavoprotein, beta polypeptide									CYTOPLASM	CYTOPLASMIC_PART					INTRACELLULAR_ORGANELLE_PART	ORGANELLE_PART							MITOCHONDRION
2245	FGD1	FYVE, RhoGEF and PH domain containing 1									CYTOPLASM	CYTOPLASMIC_PART											GOLGI_APPARATUS				CELL_PROJECTION
5071	PARK2	parkinson protein 2, E3 ubiquitin protein ligase (parkin)									CYTOPLASM	CYTOPLASMIC_PART											GOLGI_APPARATUS						PERINUCLEAR_REGION_OF_CYTOPLASM
288	ANK3	ankyrin 3, node of Ranvier (ankyrin G)									CYTOPLASM	CYTOPLASMIC_PART											GOLGI_APPARATUS
23443	SLC35A3	solute carrier family 35 (UDP-N-acetylglucosamine (UDP-GlcNAc) transporter), member A3									CYTOPLASM	CYTOPLASMIC_PART											GOLGI_APPARATUS
23563	CHST5	carbohydrate (N-acetylglucosamine 6-O) sulfotransferase 5									CYTOPLASM	CYTOPLASMIC_PART											GOLGI_APPARATUS
7915	ALDH5A1	aldehyde dehydrogenase 5 family, member A1									CYTOPLASM	CYTOPLASMIC_PART													MITOCHONDRION										CELL_FRACTION
131118	DNAJC19	DnaJ (Hsp40) homolog, subfamily C, member 19									CYTOPLASM	CYTOPLASMIC_PART													MITOCHONDRION
275	AMT	aminomethyltransferase									CYTOPLASM	CYTOPLASMIC_PART													MITOCHONDRION
8604	SLC25A12	solute carrier family 25 (mitochondrial carrier, Aralar), member 12									CYTOPLASM	CYTOPLASMIC_PART													MITOCHONDRION
9256	BZRAP1	benzodiazapine receptor (peripheral) associated protein 1									CYTOPLASM	CYTOPLASMIC_PART													MITOCHONDRION
9481	SLC25A27	solute carrier family 25, member 27									CYTOPLASM	CYTOPLASMIC_PART													MITOCHONDRION
23191	CYFIP1	cytoplasmic FMR1 interacting protein 1									CYTOPLASM	CYTOPLASMIC_PART															CELL_PROJECTION		PERINUCLEAR_REGION_OF_CYTOPLASM						CELL_FRACTION	MEMBRANE_FRACTION
95	ACY1	aminoacylase 1									CYTOPLASM	CYTOPLASMIC_PART																CYTOSOL
8224	SYN3	synapsin III									CYTOPLASM	CYTOPLASMIC_PART																											CYTOPLASMIC_VESICLE					VESICLE
84258	SYT3	synaptotagmin III									CYTOPLASM	CYTOPLASMIC_PART
4036	LRP2	low density lipoprotein receptor-related protein 2									CYTOPLASM	CYTOPLASMIC_PART
6134	RPL10	ribosomal protein L10									CYTOPLASM	CYTOPLASMIC_PART
5191	PEX7	peroxisomal biogenesis factor 7									CYTOPLASM	CYTOPLASMIC_PART
10013	HDAC6	histone deacetylase 6									CYTOPLASM		PROTEIN_COMPLEX	MACROMOLECULAR_COMPLEX	NUCLEUS	CYTOSKELETON	INTRACELLULAR_ORGANELLE_PART	ORGANELLE_PART	INTRACELLULAR_NON_MEMBRANE_BOUND_ORGANELLE	NON_MEMBRANE_BOUND_ORGANELLE		CYTOSKELETAL_PART		MICROTUBULE_CYTOSKELETON						NUCLEAR_PART																		NUCLEOPLASM
9759	HDAC4	histone deacetylase 4									CYTOPLASM		PROTEIN_COMPLEX	MACROMOLECULAR_COMPLEX	NUCLEUS		INTRACELLULAR_ORGANELLE_PART	ORGANELLE_PART												NUCLEAR_PART																		NUCLEOPLASM
80155	NAA15	N(alpha)-acetyltransferase 15, NatA auxiliary subunit									CYTOPLASM		PROTEIN_COMPLEX	MACROMOLECULAR_COMPLEX	NUCLEUS		INTRACELLULAR_ORGANELLE_PART	ORGANELLE_PART												NUCLEAR_PART																		NUCLEOPLASM
23293	SMG6	smg-6 homolog, nonsense mediated mRNA decay factor (C. elegans)									CYTOPLASM			MACROMOLECULAR_COMPLEX	NUCLEUS		INTRACELLULAR_ORGANELLE_PART	ORGANELLE_PART												NUCLEAR_PART
4763	NF1	neurofibromin 1									CYTOPLASM				NUCLEUS												CELL_PROJECTION						DENDRITE
1027	CDKN1B	cyclin-dependent kinase inhibitor 1B (p27, Kip1)									CYTOPLASM				NUCLEUS
26019	UPF2	UPF2 regulator of nonsense transcripts homolog (yeast)									CYTOPLASM				NUCLEUS
3054	HCFC1	host cell factor C1 (VP16-accessory protein)									CYTOPLASM				NUCLEUS
367	AR	androgen receptor									CYTOPLASM				NUCLEUS
55998	NXF5	nuclear RNA export factor 5									CYTOPLASM				NUCLEUS
5743	PTGS2	prostaglandin-endoperoxide synthase 2 (prostaglandin G/H synthase and cyclooxygenase)									CYTOPLASM				NUCLEUS
4139	MARK1	MAP/microtubule affinity-regulating kinase 1									CYTOPLASM					CYTOSKELETON			INTRACELLULAR_NON_MEMBRANE_BOUND_ORGANELLE	NON_MEMBRANE_BOUND_ORGANELLE				MICROTUBULE_CYTOSKELETON
301	ANXA1	annexin A1									CYTOPLASM					CYTOSKELETON			INTRACELLULAR_NON_MEMBRANE_BOUND_ORGANELLE	NON_MEMBRANE_BOUND_ORGANELLE
10533	ATG7	ATG7 autophagy related 7 homolog (S. cerevisiae)									CYTOPLASM
1387	CREBBP	CREB binding protein									CYTOPLASM
158	ADSL	adenylosuccinate lyase									CYTOPLASM
166336	PRICKLE2	prickle homolog 2 (Drosophila)									CYTOPLASM
2171	FABP5	fatty acid binding protein 5 (psoriasis-associated)									CYTOPLASM
2272	FHIT	fragile histidine triad gene									CYTOPLASM
23236	PLCB1	phospholipase C, beta 1 (phosphoinositide-specific)									CYTOPLASM
23542	MAPK8IP2	mitogen-activated protein kinase 8 interacting protein 2									CYTOPLASM
2739	GLO1	glyoxalase I									CYTOPLASM
445	ASS1	argininosuccinate synthase 1									CYTOPLASM
4843	NOS2	nitric oxide synthase 2, inducible									CYTOPLASM
491	ATP2B2	ATPase, Ca++ transporting, plasma membrane 2									CYTOPLASM
5333	PLCD1	phospholipase C, delta 1									CYTOPLASM
55236	UBA6	ubiquitin-like modifier activating enzyme 6									CYTOPLASM
5728	PTEN	phosphatase and tensin homolog									CYTOPLASM
8500	PPFIA1	protein tyrosine phosphatase, receptor type, f polypeptide (PTPRF), interacting protein (liprin), alpha 1									CYTOPLASM
875	CBS	cystathionine-beta-synthase									CYTOPLASM
7704	ZBTB16	zinc finger and BTB domain containing 16											PROTEIN_COMPLEX	MACROMOLECULAR_COMPLEX	NUCLEUS		INTRACELLULAR_ORGANELLE_PART	ORGANELLE_PART												NUCLEAR_PART																		NUCLEOPLASM
4862	NPAS2	neuronal PAS domain protein 2											PROTEIN_COMPLEX	MACROMOLECULAR_COMPLEX	NUCLEUS		INTRACELLULAR_ORGANELLE_PART	ORGANELLE_PART												NUCLEAR_PART																		NUCLEOPLASM
9968	MED12	mediator complex subunit 12											PROTEIN_COMPLEX	MACROMOLECULAR_COMPLEX	NUCLEUS		INTRACELLULAR_ORGANELLE_PART	ORGANELLE_PART												NUCLEAR_PART																		NUCLEOPLASM
57492	ARID1B	AT rich interactive domain 1B (SWI1-like)											PROTEIN_COMPLEX	MACROMOLECULAR_COMPLEX	NUCLEUS		INTRACELLULAR_ORGANELLE_PART	ORGANELLE_PART												NUCLEAR_PART																		NUCLEOPLASM
3800	KIF5C	kinesin family member 5C											PROTEIN_COMPLEX	MACROMOLECULAR_COMPLEX		CYTOSKELETON	INTRACELLULAR_ORGANELLE_PART	ORGANELLE_PART	INTRACELLULAR_NON_MEMBRANE_BOUND_ORGANELLE	NON_MEMBRANE_BOUND_ORGANELLE		CYTOSKELETAL_PART		MICROTUBULE_CYTOSKELETON								MICROTUBULE_ASSOCIATED_COMPLEX
1641	DCX	doublecortin											PROTEIN_COMPLEX	MACROMOLECULAR_COMPLEX		CYTOSKELETON	INTRACELLULAR_ORGANELLE_PART	ORGANELLE_PART	INTRACELLULAR_NON_MEMBRANE_BOUND_ORGANELLE	NON_MEMBRANE_BOUND_ORGANELLE		CYTOSKELETAL_PART		MICROTUBULE_CYTOSKELETON								MICROTUBULE_ASSOCIATED_COMPLEX
2009	EML1	echinoderm microtubule associated protein like 1											PROTEIN_COMPLEX	MACROMOLECULAR_COMPLEX		CYTOSKELETON	INTRACELLULAR_ORGANELLE_PART	ORGANELLE_PART	INTRACELLULAR_NON_MEMBRANE_BOUND_ORGANELLE	NON_MEMBRANE_BOUND_ORGANELLE		CYTOSKELETAL_PART		MICROTUBULE_CYTOSKELETON								MICROTUBULE_ASSOCIATED_COMPLEX
4133	MAP2	microtubule-associated protein 2											PROTEIN_COMPLEX	MACROMOLECULAR_COMPLEX		CYTOSKELETON	INTRACELLULAR_ORGANELLE_PART	ORGANELLE_PART	INTRACELLULAR_NON_MEMBRANE_BOUND_ORGANELLE	NON_MEMBRANE_BOUND_ORGANELLE		CYTOSKELETAL_PART		MICROTUBULE_CYTOSKELETON								MICROTUBULE_ASSOCIATED_COMPLEX
2243	FGA	fibrinogen alpha chain											PROTEIN_COMPLEX	MACROMOLECULAR_COMPLEX
5716	PSMD10	proteasome (prosome, macropain) 26S subunit, non-ATPase, 10											PROTEIN_COMPLEX	MACROMOLECULAR_COMPLEX
9500	MAGED1	melanoma antigen family D, 1											PROTEIN_COMPLEX	MACROMOLECULAR_COMPLEX
6638	SNRPN	small nuclear ribonucleoprotein polypeptide N												MACROMOLECULAR_COMPLEX	NUCLEUS		INTRACELLULAR_ORGANELLE_PART	ORGANELLE_PART												NUCLEAR_PART
3188	HNRNPH2	heterogeneous nuclear ribonucleoprotein H2 (H')												MACROMOLECULAR_COMPLEX	NUCLEUS		INTRACELLULAR_ORGANELLE_PART	ORGANELLE_PART												NUCLEAR_PART
7150	TOP1	topoisomerase (DNA) I													NUCLEUS		INTRACELLULAR_ORGANELLE_PART	ORGANELLE_PART	INTRACELLULAR_NON_MEMBRANE_BOUND_ORGANELLE	NON_MEMBRANE_BOUND_ORGANELLE										NUCLEAR_PART																		NUCLEOPLASM
1663	DDX11	DEAD/H (Asp-Glu-Ala-Asp/His) box polypeptide 11													NUCLEUS		INTRACELLULAR_ORGANELLE_PART	ORGANELLE_PART	INTRACELLULAR_NON_MEMBRANE_BOUND_ORGANELLE	NON_MEMBRANE_BOUND_ORGANELLE										NUCLEAR_PART
546	ATRX	alpha thalassemia/mental retardation syndrome X-linked													NUCLEUS		INTRACELLULAR_ORGANELLE_PART	ORGANELLE_PART	INTRACELLULAR_NON_MEMBRANE_BOUND_ORGANELLE	NON_MEMBRANE_BOUND_ORGANELLE										NUCLEAR_PART
3150	HMGN1	high mobility group nucleosome binding domain 1													NUCLEUS		INTRACELLULAR_ORGANELLE_PART	ORGANELLE_PART	INTRACELLULAR_NON_MEMBRANE_BOUND_ORGANELLE	NON_MEMBRANE_BOUND_ORGANELLE
1859	DYRK1A	dual-specificity tyrosine-(Y)-phosphorylation regulated kinase 1A													NUCLEUS		INTRACELLULAR_ORGANELLE_PART	ORGANELLE_PART												NUCLEAR_PART																		NUCLEOPLASM
51366	UBR5	ubiquitin protein ligase E3 component n-recognin 5													NUCLEUS																				CELL_FRACTION
10075	HUWE1	HECT, UBA and WWE domain containing 1													NUCLEUS
10522	DEAF1	deformed epidermal autoregulatory factor 1 (Drosophila)													NUCLEUS
10664	CTCF	CCCTC-binding factor (zinc finger protein)													NUCLEUS
10765	KDM5B	lysine (K)-specific demethylase 5B													NUCLEUS
10771	ZMYND11	zinc finger, MYND-type containing 11													NUCLEUS
10921	RNPS1	RNA binding protein S1, serine-rich domain													NUCLEUS
11011	TLK2	tousled-like kinase 2													NUCLEUS
158800	RHOXF1	Rhox homeobox family, member 1													NUCLEUS
2033	EP300	E1A binding protein p300													NUCLEUS
2078	ERG	v-ets erythroblastosis virus E26 oncogene homolog (avian)													NUCLEUS
2444	FRK	fyn-related kinase													NUCLEUS
27044	SND1	staphylococcal nuclease and tudor domain containing 1													NUCLEUS
27443	CECR2	cat eye syndrome chromosome region, candidate 2													NUCLEUS
4010	LMX1B	LIM homeobox transcription factor 1, beta													NUCLEUS
4204	MECP2	methyl CpG binding protein 2 (Rett syndrome)													NUCLEUS
4520	MTF1	metal-regulatory transcription factor 1													NUCLEUS
4774	NFIA	nuclear factor I/A													NUCLEUS
5253	PHF2	PHD finger protein 2													NUCLEUS
6196	RPS6KA2	ribosomal protein S6 kinase, 90kDa, polypeptide 2													NUCLEUS
6314	ATXN7	ataxin 7													NUCLEUS
6683	SPAST	spastin													NUCLEUS
6792	CDKL5	cyclin-dependent kinase-like 5													NUCLEUS
6899	TBX1	T-box 1													NUCLEUS
6925	TCF4	transcription factor 4													NUCLEUS
7247	TSN	translin													NUCLEUS
8930	MBD4	methyl-CpG binding domain protein 4													NUCLEUS
8940	TOP3B	topoisomerase (DNA) III beta													NUCLEUS
9915	ARNT2	aryl-hydrocarbon receptor nuclear translocator 2													NUCLEUS
2620	GAS2	growth arrest-specific 2														CYTOSKELETON	INTRACELLULAR_ORGANELLE_PART	ORGANELLE_PART	INTRACELLULAR_NON_MEMBRANE_BOUND_ORGANELLE	NON_MEMBRANE_BOUND_ORGANELLE		CYTOSKELETAL_PART												ACTIN_FILAMENT												ACTIN_CYTOSKELETON
1612	DAPK1	death-associated protein kinase 1														CYTOSKELETON			INTRACELLULAR_NON_MEMBRANE_BOUND_ORGANELLE	NON_MEMBRANE_BOUND_ORGANELLE																										ACTIN_CYTOSKELETON
274	BIN1	bridging integrator 1														CYTOSKELETON			INTRACELLULAR_NON_MEMBRANE_BOUND_ORGANELLE	NON_MEMBRANE_BOUND_ORGANELLE																										ACTIN_CYTOSKELETON
65217	PCDH15	protocadherin-related 15																	INTRACELLULAR_NON_MEMBRANE_BOUND_ORGANELLE	NON_MEMBRANE_BOUND_ORGANELLE						SYNAPSE	CELL_PROJECTION																		MICROVILLUS
9732	DOCK4	dedicator of cytokinesis 4																	INTRACELLULAR_NON_MEMBRANE_BOUND_ORGANELLE	NON_MEMBRANE_BOUND_ORGANELLE							CELL_PROJECTION																		MICROVILLUS
5141	PDE4A	phosphodiesterase 4A, cAMP-specific																																	CELL_FRACTION	MEMBRANE_FRACTION
55624	POMGNT1	protein O-linked mannose beta1,2-N-acetylglucosaminyltransferase																																	CELL_FRACTION	MEMBRANE_FRACTION
11069	RAPGEF4	Rap guanine nucleotide exchange factor (GEF) 4																																	CELL_FRACTION	MEMBRANE_FRACTION
50944	SHANK1	SH3 and multiple ankyrin repeat domains 1																																	CELL_FRACTION	MEMBRANE_FRACTION
57628	DPP10	dipeptidyl-peptidase 10 (non-functional)																																	CELL_FRACTION	MEMBRANE_FRACTION
8828	NRP2	neuropilin 2																																	CELL_FRACTION	MEMBRANE_FRACTION
5142	PDE4B	phosphodiesterase 4B, cAMP-specific																																	CELL_FRACTION
3751	KCND2	potassium voltage-gated channel, Shal-related subfamily, member 2
6092	ROBO2	roundabout, axon guidance receptor, homolog 2 (Drosophila)
3952	LEP	leptin
6586	SLIT3	slit homolog 3 (Drosophila)
2162	F13A1	coagulation factor XIII, A1 polypeptide
100	ADA	adenosine deaminase
10055	SAE1	SUMO1 activating enzyme subunit 1
1006	CDH8	cadherin 8, type 2
1007	CDH9	cadherin 9, type 2 (T1-cadherin)
1008	CDH10	cadherin 10, type 2 (T2-cadherin)
1009	CDH11	cadherin 11, type 2, OB-cadherin (osteoblast)
10207	INADL	InaD-like (Drosophila)
10243	GPHN	gephyrin
104	ADARB1	adenosine deaminase, RNA-specific, B1
10518	CIB2	calcium and integrin binding family member 2
10716	TBR1	T-box, brain, 1
10743	RAI1	retinoic acid induced 1
10787	NCKAP1	NCK-associated protein 1
1106	CHD2	chromodomain helicase DNA binding protein 2
111	ADCY5	adenylate cyclase 5
11141	IL1RAPL1	interleukin 1 receptor accessory protein-like 1
113201	CASC4	cancer susceptibility candidate 4
113246	C12orf57	chromosome 12 open reading frame 57
114785	MBD6	methyl-CpG binding domain protein 6
114805	GALNT13	UDP-N-acetyl-alpha-D-galactosamine:polypeptide N-acetylgalactosaminyltransferase 13 (GalNAc-T13)
116442	RAB39B	RAB39B, member RAS oncogene family
116987	AGAP1	ArfGAP with GTPase domain, ankyrin repeat and PH domain 1
117583	PARD3B	par-3 partitioning defective 3 homolog B (C. elegans)
121278	TPH2	tryptophan hydroxylase 2
123606	NIPA1	non imprinted in Prader-Willi/Angelman syndrome 1
124274	GPR139	G protein-coupled receptor 139
124565	SLC38A10	solute carrier family 38, member 10
129684	CNTNAP5	contactin associated protein-like 5
132	ADK	adenosine kinase
134957	STXBP5	syntaxin binding protein 5 (tomosyn)
138474	TAF1L	TAF1 RNA polymerase II, TATA box binding protein (TBP)-associated factor, 210kDa-like
139411	PTCHD1	patched domain containing 1
140733	MACROD2	MACRO domain containing 2
143241	DYDC1	DPY30 domain containing 1
143282	FGFBP3	fibroblast growth factor binding protein 3
1453	CSNK1D	casein kinase 1, delta
145581	LRFN5	leucine rich repeat and fibronectin type III domain containing 5
145645	C15orf43	chromosome 15 open reading frame 43
151126	ZNF385B	zinc finger protein 385B
152330	CNTN4	contactin 4
152485	ZNF827	zinc finger protein 827
152579	SCFD2	sec1 family domain containing 2
157680	VPS13B	vacuolar protein sorting 13 homolog B (yeast)
1584	CYP11B1	cytochrome P450, family 11, subfamily B, polypeptide 1
158471	PRUNE2	prune homolog 2 (Drosophila)
1600	DAB1	disabled homolog 1 (Drosophila)
161357	MDGA2	MAM domain containing glycosylphosphatidylinositol anchor 2
1644	DDC	dopa decarboxylase (aromatic L-amino acid decarboxylase)
165904	XIRP1	xin actin-binding repeat containing 1
168400	DDX53	DEAD (Asp-Glu-Ala-Asp) box polypeptide 53
170302	ARX	aristaless related homeobox
170572	HTR3C	5-hydroxytryptamine (serotonin) receptor 3, family member C
170692	ADAMTS18	ADAM metallopeptidase with thrombospondin type 1 motif, 18
1745	DLX1	distal-less homeobox 1
1746	DLX2	distal-less homeobox 2
1750	DLX6	distal-less homeobox 6
1760	DMPK	dystrophia myotonica-protein kinase
1804	DPP6	dipeptidyl-peptidase 6
1806	DPYD	dihydropyrimidine dehydrogenase
1917	EEF1A2	eukaryotic translation elongation factor 1 alpha 2
1959	EGR2	early growth response 2
1979	EIF4EBP2	eukaryotic translation initiation factor 4E binding protein 2
201266	SLC39A11	solute carrier family 39 (metal ion transporter), member 11
201456	FBXO15	F-box protein 15
2020	EN2	engrailed homeobox 2
202559	KHDRBS2	KH domain containing, RNA binding, signal transduction associated 2
2051	EPHB6	EPH receptor B6
205428	C3orf58	chromosome 3 open reading frame 58
2059	EPS8	epidermal growth factor receptor pathway substrate 8
2099	ESR1	estrogen receptor 1
2103	ESRRB	estrogen-related receptor beta
2170	FABP3	fatty acid binding protein 3, muscle and heart (mammary-derived growth inhibitor)
2173	FABP7	fatty acid binding protein 7, brain
2195	FAT1	FAT tumor suppressor homolog 1 (Drosophila)
220	ALDH1A3	aldehyde dehydrogenase 1 family, member A3
220296	HEPACAM	hepatic and glial cell adhesion molecule
221035	REEP3	receptor accessory protein 3
221037	JMJD1C	jumonji domain containing 1C
221935	SDK1	sidekick homolog 1, cell adhesion molecule (chicken)
222537	HS3ST5	heparan sulfate (glucosamine) 3-O-sulfotransferase 5
222962	SLC29A4	solute carrier family 29 (nucleoside transporters), member 4
2241	FER	fer (fps/fes related) tyrosine kinase
22829	NLGN4Y	neuroligin 4, Y-linked
22845	DOLK	dolichol kinase
22846	VASH1	vasohibin 1
2290	FOXG1	forkhead box G1
22909	FAN1	FANCD2/FANCI-associated nuclease 1
22941	SHANK2	SH3 and multiple ankyrin repeat domains 2
23001	WDFY3	WD repeat and FYVE domain containing 3
23040	MYT1L	myelin transcription factor 1-like
23096	IQSEC2	IQ motif and Sec7 domain 2
23112	TNRC6B	trinucleotide repeat containing 6B
23126	POGZ	pogo transposable element with ZNF domain
23133	PHF8	PHD finger protein 8
23135	KDM6B	lysine (K)-specific demethylase 6B
23167	EFR3A	EFR3 homolog A (S. cerevisiae)
23181	DIP2A	DIP2 disco-interacting protein 2 homolog A (Drosophila)
23189	KANK1	KN motif and ankyrin repeat domains 1
23233	EXOC6B	exocyst complex component 6B
23245	ASTN2	astrotactin 2
23261	CAMTA1	calmodulin binding transcription activator 1
23314	SATB2	SATB homeobox 2
2334	AFF2	AF4/FMR2 family, member 2
23362	PSD3	pleckstrin and Sec7 domain containing 3
23389	MED13L	mediator complex subunit 13-like
23394	ADNP	activity-dependent neuroprotector homeobox
23426	GRIP1	glutamate receptor interacting protein 1
241	ALOX5AP	arachidonate 5-lipoxygenase-activating protein
253980	KCTD13	potassium channel tetramerisation domain containing 13
254170	FBXO33	F-box protein 33
2571	GAD1	glutamate decarboxylase 1 (brain, 67kDa)
25769	SLC24A2	solute carrier family 24 (sodium/potassium/calcium exchanger), member 2
25836	NIPBL	Nipped-B homolog (Drosophila)
25913	POT1	protection of telomeres 1 homolog (S. pombe)
2596	GAP43	growth associated protein 43
26033	ATRNL1	attractin-like 1
26040	SETBP1	SET binding protein 1
26047	CNTNAP2	contactin associated protein-like 2
26050	SLITRK5	SLIT and NTRK-like family, member 5
26053	AUTS2	autism susceptibility candidate 2
26122	EPC2	enhancer of polycomb homolog 2 (Drosophila)
26137	ZBTB20	zinc finger and BTB domain containing 20
26188	OR1C1	olfactory receptor, family 1, subfamily C, member 1
26280	IL1RAPL2	interleukin 1 receptor accessory protein-like 2
26470	SEZ6L2	seizure related 6 homolog (mouse)-like 2
270	AMPD1	adenosine monophosphate deaminase 1
27071	DAPP1	dual adaptor of phosphotyrosine and 3-phosphoinositides
27086	FOXP1	forkhead box P1
27125	AFF4	AF4/FMR2 family, member 4
27185	DISC1	disrupted in schizophrenia 1
27255	CNTN6	contactin 6
27303	RBMS3	RNA binding motif, single stranded interacting protein 3
27347	STK39	serine threonine kinase 39
27352	SGSM3	small G protein signaling modulator 3
2742	GLRA2	glycine receptor, alpha 2
2820	GPD2	glycerol-3-phosphate dehydrogenase 2 (mitochondrial)
284217	LAMA1	laminin, alpha 1
284451	ODF3L2	outer dense fiber of sperm tails 3-like 2
285195	SLC9A9	solute carrier family 9 (sodium/hydrogen exchanger), member 9
285220	EPHA6	EPH receptor A6
287	ANK2	ankyrin 2, neuronal
2876	GPX1	glutathione peroxidase 1
2894	GRID1	glutamate receptor, ionotropic, delta 1
29072	SETD2	SET domain containing 2
29123	ANKRD11	ankyrin repeat domain 11
2944	GSTM1	glutathione S-transferase mu 1
2969	GTF2I	general transcription factor IIi
2977	GUCY1A2	guanylate cyclase 1, soluble, alpha 2
29957	SLC25A24	solute carrier family 25 (mitochondrial carrier; phosphate carrier), member 24
30010	NXPH1	neurexophilin 1
30011	SH3KBP1	SH3-domain kinase binding protein 1
3084	NRG1	neuregulin 1
3105	HLA-A	major histocompatibility complex, class I, A
3123	HLA-DRB1	major histocompatibility complex, class II, DR beta 1
3198	HOXA1	homeobox A1
321	APBA2	amyloid beta (A4) precursor protein-binding, family A, member 2
3211	HOXB1	homeobox B1
3290	HSD11B1	hydroxysteroid (11-beta) dehydrogenase 1
340385	ZNF517	zinc finger protein 517
340533	KIAA2022	KIAA2022
344148	NCKAP5	NCK-associated protein 5
348980	HCN1	hyperpolarization activated cyclic nucleotide-gated potassium channel 1
349075	ZNF713	zinc finger protein 713
3628	INPP1	inositol polyphosphate-1-phosphatase
3676	ITGA4	integrin, alpha 4 (antigen CD49D, alpha 4 subunit of VLA-4 receptor)
3720	JARID2	jumonji, AT rich interactive domain 2
3815	KIT	v-kit Hardy-Zuckerman 4 feline sarcoma viral oncogene homolog
392636	AGMO	alkylglycerol monooxygenase
399979	SNX19	sorting nexin 19
401409	RAB19	RAB19, member RAS oncogene family
4128	MAOA	monoamine oxidase A
4152	MBD1	methyl-CpG binding domain protein 1
4163	MCC	mutated in colorectal cancers
4208	MEF2C	myocyte enhancer factor 2C
4306	NR3C2	nuclear receptor subfamily 3, group C, member 2
438	ASMT	acetylserotonin O-methyltransferase
4524	MTHFR	methylenetetrahydrofolate reductase (NAD(P)H)
4548	MTR	5-methyltetrahydrofolate-homocysteine methyltransferase
4622	MYH4	myosin, heavy chain 4, skeletal muscle
4698	NDUFA5	NADH dehydrogenase (ubiquinone) 1 alpha subcomplex, 5, 13kDa
473	RERE	arginine-glutamic acid dipeptide (RE) repeats
4745	NELL1	NEL-like 1 (chicken)
4897	NRCAM	neuronal cell adhesion molecule
4983	OPHN1	oligophrenin 1
5013	OTX1	orthodenticle homeobox 1
5053	PAH	phenylalanine hydroxylase
5054	SERPINE1	serpin peptidase inhibitor, clade E (nexin, plasminogen activator inhibitor type 1), member 1
5067	CNTN3	contactin 3 (plasmacytoma associated)
5079	PAX5	paired box 5
5101	PCDH9	protocadherin 9
51059	FAM135B	family with sequence similarity 135, member B
51111	SUV420H1	suppressor of variegation 4-20 homolog 1 (Drosophila)
51256	TBC1D7	TBC1 domain family, member 7
51322	WAC	WW domain containing adaptor with coiled-coil
5137	PDE1C	phosphodiesterase 1C, calmodulin-dependent 70kDa
51592	TRIM33	tripartite motif containing 33
51655	RASD1	RAS, dexamethasone-induced 1
51725	FBXO40	F-box protein 40
51733	UPB1	ureidopropionase, beta
51760	SYT17	synaptotagmin XVII
5187	PER1	period homolog 1 (Drosophila)
5294	PIK3CG	phosphoinositide-3-kinase, catalytic, gamma polypeptide
5296	PIK3R2	phosphoinositide-3-kinase, regulatory subunit 2 (beta)
5307	PITX1	paired-like homeodomain 1
53335	BCL11A	B-cell CLL/lymphoma 11A (zinc finger protein)
5350	PLN	phospholamban
53615	MBD3	methyl-CpG binding domain protein 3
53942	CNTN5	contactin 5
54165	DCUN1D1	DCN1, defective in cullin neddylation 1, domain containing 1 (S. cerevisiae)
54413	NLGN3	neuroligin 3
5444	PON1	paraoxonase 1
54551	MAGEL2	MAGE-like 2
54584	GNB1L	guanine nucleotide binding protein (G protein), beta polypeptide 1-like
54768	HYDIN	hydrocephalus inducing homolog (mouse)
54806	AHI1	Abelson helper integration site 1
54862	CC2D1A	coiled-coil and C2 domain containing 1A
54913	RPP25	ribonuclease P/MRP 25kDa subunit
54984	PINX1	PIN2/TERF1 interacting, telomerase inhibitor 1
55079	FEZF2	FEZ family zinc finger 2
55148	UBR7	ubiquitin protein ligase E3 component n-recognin 7 (putative)
55209	SETD5	SET domain containing 5
55217	TMLHE	trimethyllysine hydroxylase, epsilon
55227	LRRC1	leucine rich repeat containing 1
55356	SLC22A15	solute carrier family 22, member 15
55619	DOCK10	dedicator of cytokinesis 10
55628	ZNF407	zinc finger protein 407
55636	CHD7	chromodomain helicase DNA binding protein 7
55689	YEATS2	YEATS domain containing 2
55777	MBD5	methyl-CpG binding domain protein 5
55799	CACNA2D3	calcium channel, voltage-dependent, alpha 2/delta subunit 3
55825	PECR	peroxisomal trans-2-enoyl-CoA reductase
55843	ARHGAP15	Rho GTPase activating protein 15
5594	MAPK1	mitogen-activated protein kinase 1
5595	MAPK3	mitogen-activated protein kinase 3
56105	PCDHGA11	protocadherin gamma subfamily A, 11
56136	PCDHA13	protocadherin alpha 13
56137	PCDHA12	protocadherin alpha 12
56160	NDNL2	necdin-like 2
5625	PRODH	proline dehydrogenase (oxidase) 1
5649	RELN	reelin
56853	CELF4	CUGBP, Elav-like family member 4
56940	DUSP22	dual specificity phosphatase 22
57194	ATP10A	ATPase, class V, type 10A
57282	SLC4A10	solute carrier family 4, sodium bicarbonate transporter, member 10
57496	MKL2	MKL/myocardin-like 2
57502	NLGN4X	neuroligin 4, X-linked
57526	PCDH19	protocadherin 19
57534	MIB1	mindbomb homolog 1 (Drosophila)
57554	LRRC7	leucine rich repeat containing 7
57555	NLGN2	neuroligin 2
57575	PCDH10	protocadherin 10
57582	KCNT1	potassium channel, subfamily T, member 1
57595	PDZD4	PDZ domain containing 4
57634	EP400	E1A binding protein p400
57643	ZSWIM5	zinc finger, SWIM-type containing 5
57680	CHD8	chromodomain helicase DNA binding protein 8
57691	KIAA1586	KIAA1586
57701	NCKAP5L	NCK-associated protein 5-like
5781	PTPN11	protein tyrosine phosphatase, non-receptor type 11
58512	DLGAP3	discs, large (Drosophila) homolog-associated protein 3
6000	RGS7	regulator of G-protein signaling 7
60677	CELF6	CUGBP, Elav-like family member 6
6095	RORA	RAR-related orphan receptor A
6197	RPS6KA3	ribosomal protein S6 kinase, 90kDa, polypeptide 3
627	BDNF	brain-derived neurotrophic factor
6323	SCN1A	sodium channel, voltage-gated, type I, alpha subunit
6326	SCN2A	sodium channel, voltage-gated, type II, alpha subunit
6332	SCN7A	sodium channel, voltage-gated, type VII, alpha
6383	SDC2	syndecan 2
64130	LIN7B	lin-7 homolog B (C. elegans)
64324	NSD1	nuclear receptor binding SET domain protein 1
64326	RFWD2	ring finger and WD repeat domain 2
64405	CDH22	cadherin 22, type 2
64478	CSMD1	CUB and Sushi multiple domains 1
6448	SGSH	N-sulfoglucosamine sulfohydrolase
64599	GIGYF1	GRB10 interacting GYF protein 1
64848	YTHDC2	YTH domain containing 2
65109	UPF3B	UPF3 regulator of nonsense transcripts homolog B (yeast)
65267	WNK3	WNK lysine deficient protein kinase 3
6535	SLC6A8	solute carrier family 6 (neurotransmitter transporter, creatine), member 8
6660	SOX5	SRY (sex determining region Y)-box 5
6716	SRD5A2	steroid-5-alpha-reductase, alpha polypeptide 2 (3-oxo-5 alpha-steroid delta 4-dehydrogenase alpha 2)
673	BRAF	v-raf murine sarcoma viral oncogene homolog B1
6804	STX1A	syntaxin 1A (brain)
6812	STXBP1	syntaxin binding protein 1
6853	SYN1	synapsin I
6854	SYN2	synapsin II
6907	TBL1X	transducin (beta)-like 1X-linked
6934	TCF7L2	transcription factor 7-like 2 (T-cell specific, HMG-box)
6942	TCF20	transcription factor 20 (AR1)
6999	TDO2	tryptophan 2,3-dioxygenase
7054	TH	tyrosine hydroxylase
7057	THBS1	thrombospondin 1
7067	THRA	thyroid hormone receptor, alpha
7204	TRIO	triple functional domain (PTPRF interacting)
721	C4B	complement component 4B (Chido blood group)
7328	UBE2H	ubiquitin-conjugating enzyme E2H
7337	UBE3A	ubiquitin protein ligase E3A
7429	VIL1	villin 1
7432	VIP	vasoactive intestinal peptide
747	DAGLA	diacylglycerol lipase, alpha
7471	WNT1	wingless-type MMTV integration site family, member 1
7472	WNT2	wingless-type MMTV integration site family member 2
7508	XPC	xeroderma pigmentosum, complementation group C
7531	YWHAE	tyrosine 3-monooxygenase/tryptophan 5-monooxygenase activation protein, epsilon polypeptide
7554	ZNF8	zinc finger protein 8
7566	ZNF18	zinc finger protein 18
765	CA6	carbonic anhydrase VI
7837	PXDN	peroxidasin homolog (Drosophila)
7850	IL1R2	interleukin 1 receptor, type II
79155	TNIP2	TNFAIP3 interacting protein 2
79583	TMEM231	transmembrane protein 231
79623	GALNT14	UDP-N-acetyl-alpha-D-galactosamine:polypeptide N-acetylgalactosaminyltransferase 14 (GalNAc-T14)
79648	MCPH1	microcephalin 1
79718	TBL1XR1	transducin (beta)-like 1 X-linked receptor 1
79813	EHMT1	euchromatic histone-lysine N-methyltransferase 1
7982	ST7	suppression of tumorigenicity 7
79853	TM4SF20	transmembrane 4 L six family member 20
79937	CNTNAP3	contactin associated protein-like 3
80790	CMIP	c-Maf inducing protein
80816	ASXL3	additional sex combs like 3 (Drosophila)
8128	ST8SIA2	ST8 alpha-N-acetyl-neuraminide alpha-2,8-sialyltransferase 2
8139	GAN	gigaxonin
814	CAMK4	calcium/calmodulin-dependent protein kinase IV
81614	NIPA2	non imprinted in Prader-Willi/Angelman syndrome 2
81624	DIAPH3	diaphanous homolog 3 (Drosophila)
8218	CLTCL1	clathrin, heavy chain-like 1
8242	KDM5C	lysine (K)-specific demethylase 5C
8287	USP9Y	ubiquitin specific peptidase 9, Y-linked
83473	KATNAL2	katanin p60 subunit A-like 2
83478	ARHGAP24	Rho GTPase activating protein 24
83593	RASSF5	Ras association (RalGDS/AF-6) domain family member 5
83692	CD99L2	CD99 molecule-like 2
83852	SETDB2	SET domain, bifurcated 2
83943	IMMP2L	IMP2 inner mitochondrial membrane peptidase-like (S. cerevisiae)
83992	CTTNBP2	cortactin binding protein 2
84152	PPP1R1B	protein phosphatase 1, regulatory (inhibitor) subunit 1B
84332	DYDC2	DPY30 domain containing 2
84445	LZTS2	leucine zipper, putative tumor suppressor 2
84516	DCTN5	dynactin 5 (p25)
8452	CUL3	cullin 3
84871	AGBL4	ATP/GTP binding protein-like 4
84993	UBL7	ubiquitin-like 7 (bone marrow stromal cell-derived)
85358	SHANK3	SH3 and multiple ankyrin repeat domains 3
85445	CNTNAP4	contactin associated protein-like 4
8564	KMO	kynurenine 3-monooxygenase (kynurenine 3-hydroxylase)
8801	SUCLG2	succinate-CoA ligase, GDP-forming, beta subunit
8831	SYNGAP1	synaptic Ras GTPase activating protein 1
8905	AP1S2	adaptor-related protein complex 1, sigma 2 subunit
8911	CACNA1I	calcium channel, voltage-dependent, T type, alpha 1I subunit
8924	HERC2	hect domain and RLD 2
89801	PPP1R3F	protein phosphatase 1, regulatory subunit 3F
89910	UBE3B	ubiquitin protein ligase E3B
9013	TAF1C	TATA box binding protein (TBP)-associated factor, RNA polymerase I, C, 110kDa
9037	SEMA5A	sema domain, seven thrombospondin repeats (type 1 and type 1-like), transmembrane domain (TM) and short cytoplasmic domain, (semaphorin) 5A
9044	BTAF1	BTAF1 RNA polymerase II, B-TFIID transcription factor-associated, 170kDa (Mot1 homolog, S. cerevisiae)
91584	PLXNA4	plexin A4
91752	ZNF804A	zinc finger protein 804A
9228	DLGAP2	discs, large (Drosophila) homolog-associated protein 2
92558	CCDC64	coiled-coil domain containing 64
9320	TRIP12	thyroid hormone receptor interactor 12
93664	CADPS2	Ca++-dependent secretion activator 2
9379	NRXN2	neurexin 2
93986	FOXP2	forkhead box P2
94056	SYAP1	synapse associated protein 1
960	CD44	CD44 molecule (Indian blood group)
9681	DEPDC5	DEP domain containing 5
9690	UBE3C	ubiquitin protein ligase E3C
9722	NOS1AP	nitric oxide synthase 1 (neuronal) adaptor protein
9746	CLSTN3	calsyntenin 3
9752	PCDHA9	protocadherin alpha 9
9758	FRMPD4	FERM and PDZ domain containing 4
9779	TBC1D5	TBC1 domain family, member 5
9783	RIMS3	regulating synaptic membrane exocytosis 3
9804	TOMM20	translocase of outer mitochondrial membrane 20 homolog (yeast)
9821	RB1CC1	RB1-inducible coiled-coil 1
9869	SETDB1	SET domain, bifurcated 1
9939	RBM8A	RNA binding motif protein 8A
[truncated: 3 more columns]

## Sheet: MF
Overlap Results
Collection(s):	MF
# overlaps shown:	50
# genesets in collections:	396
# genes in comparison (n):	659	n is the number of genes in the query set
# genes in universe (N):	45956	N is the total number of gene universe (all known human gene symbols), according to the Molecular Signatures Database (MSigDB) v4.0
Gene Set Name	# Genes in Gene Set (K)	Description	# Genes in Overlap (k)	k/K	p-value	FDR q-value		The p-values and FDR q- values were calculated and determined by “compute overlaps” tool within MSigDB.
RECEPTOR_ACTIVITY	583	Genes annotated by the GO term GO:0004872. Combining with an extracellular or intracellular messenger to initiate a change in cell activity.	55	0.0943	3.07e-28	1.21e-25		k is the number of genes in the intersection of the query set with a set from MSigDB.
TRANSMEMBRANE_RECEPTOR_ACTIVITY	418	Genes annotated by the GO term GO:0004888. Combining with an extracellular or intracellular messenger to initiate a change in cell activity, and spanning to the membrane of either the cell or an organelle.	43	0.1029	8.59e-24	1.7e-21		K is the number of genes in the set from MSigDB
G_PROTEIN_COUPLED_RECEPTOR_ACTIVITY	191	Genes annotated by the GO term GO:0004930. A receptor that binds an extracellular ligand and transmits the signal to a heterotrimeric G-protein complex. These receptors are characteristically seven-transmembrane receptors and are made up of hetero- or homodimers.	22	0.1152	7.92e-14	9.15e-12		For reference, please go to the MSigDB home page and then go to “Help”
PHOSPHOTRANSFERASE_ACTIVITY_ALCOHOL_GROUP_AS_ACCEPTOR	334	Genes annotated by the GO term GO:0016773. Catalysis of the transfer of a phosphorus-containing group from one compound (donor) to an alcohol group (acceptor).	28	0.0838	1.08e-13	9.15e-12
PROTEIN_KINASE_ACTIVITY	285	Genes annotated by the GO term GO:0004672. Catalysis of the phosphorylation of an amino acid residue in a protein, usually according to the reaction: a protein + ATP = a phosphoprotein + ADP.	26	0.0912	1.16e-13	9.15e-12
KINASE_ACTIVITY	369	Genes annotated by the GO term GO:0016301. Catalysis of the transfer of a phosphate group, usually from ATP, to a substrate molecule.	29	0.0786	2.02e-13	1.34e-11
IDENTICAL_PROTEIN_BINDING	304	Genes annotated by the GO term GO:0042802. Interacting selectively with an identical protein or proteins.	26	0.0855	5.18e-13	2.93e-11
RHODOPSIN_LIKE_RECEPTOR_ACTIVITY	134	Genes annotated by the GO term GO:0001584. A G-protein coupled receptor that is structurally/functionally related to the rhodopsin receptor.	18	0.1343	1.02e-12	5.07e-11
CATION_CHANNEL_ACTIVITY	119	Genes annotated by the GO term GO:0005261. Catalysis of the energy-independent passage of cations across a lipid bilayer down a concentration gradient.	17	0.1429	1.57e-12	6.92e-11
GATED_CHANNEL_ACTIVITY	122	Genes annotated by the GO term GO:0022836. Catalysis of the transmembrane transfer of a solute by a channel that opens in response to a specific stimulus.	17	0.1393	2.38e-12	9.42e-11
METAL_ION_TRANSMEMBRANE_TRANSPORTER_ACTIVITY	147	Genes annotated by the GO term GO:0046873. Catalysis of the transfer of metal ions from one side of a membrane to the other.	18	0.1224	5.09e-12	1.83e-10
TRANSFERASE_ACTIVITY_TRANSFERRING_PHOSPHORUS_CONTAINING_GROUPS	424	Genes annotated by the GO term GO:0016772. Catalysis of the transfer of a phosphorus-containing group from one compound (donor) to another (acceptor).	29	0.0684	6.34e-12	1.96e-10
ION_CHANNEL_ACTIVITY	149	Genes annotated by the GO term GO:0005216. Catalysis of facilitated diffusion of an ion (by an energy-independent process) by passage through a transmembrane aqueous pore or channel without evidence for a carrier-mediated mechanism.	18	0.1208	6.42e-12	1.96e-10
TRANSMEMBRANE_TRANSPORTER_ACTIVITY	375	Genes annotated by the GO term GO:0022857. Catalysis of the transfer of a substance from one side of a membrane to the other.	27	0.072	1.05e-11	2.97e-10
SUBSTRATE_SPECIFIC_CHANNEL_ACTIVITY	156	Genes annotated by the GO term GO:0022838. Catalysis of energy-independent facilitated diffusion, mediated by passage of a specific solute through a transmembrane aqueous pore or channel. Stereospecificity is not exhibited but this transport may be specific for a particular molecular species or class of molecules.	18	0.1154	1.41e-11	3.71e-10
CYTOSKELETAL_PROTEIN_BINDING	159	Genes annotated by the GO term GO:0008092. Interacting selectively with any protein component of any cytoskeleton (actin, microtubule, or intermediate filament cytoskeleton).	18	0.1132	1.94e-11	4.81e-10
CATION_TRANSMEMBRANE_TRANSPORTER_ACTIVITY	213	Genes annotated by the GO term GO:0008324. Catalysis of the transfer of cation from one side of the membrane to the other.	20	0.0939	4.69e-11	1.09e-09
SUBSTRATE_SPECIFIC_TRANSMEMBRANE_TRANSPORTER_ACTIVITY	344	Genes annotated by the GO term GO:0022891. Catalysis of the transfer of a specific substance or group of related substances from one side of a membrane to the other.	25	0.0727	5.02e-11	1.1e-09
DNA_BINDING	602	Genes annotated by the GO term GO:0003677. Interacting selectively with DNA (deoxyribonucleic acid).	33	0.0548	8.29e-11	1.73e-09
VOLTAGE_GATED_CATION_CHANNEL_ACTIVITY	66	Genes annotated by the GO term GO:0022843. Catalysis of the transmembrane transfer of a cation by a voltage-gated channel. A cation is a positively charged ion.	12	0.1818	1.66e-10	3.3e-09
VOLTAGE_GATED_CHANNEL_ACTIVITY	73	Genes annotated by the GO term GO:0022832. Catalysis of the transmembrane transfer of a solute by a channel whose open state is dependent on the voltage across the membrane in which it is embedded.	12	0.1644	5.67e-10	1.07e-08
SUBSTRATE_SPECIFIC_TRANSPORTER_ACTIVITY	392	Genes annotated by the GO term GO:0022892. Enables the directed movement of a specific substance or group of related substances (such as macromolecules, small molecules, ions) into, out of, within or between cells.	25	0.0638	7.75e-10	1.39e-08
ION_TRANSMEMBRANE_TRANSPORTER_ACTIVITY	278	Genes annotated by the GO term GO:0015075. Catalysis of the transfer of an ion from one side of a membrane to the other.	21	0.0755	8.75e-10	1.51e-08
VOLTAGE_GATED_CALCIUM_CHANNEL_ACTIVITY	18	Genes annotated by the GO term GO:0005245. Catalysis of the transmembrane transfer of a calcium ion by a voltage-gated channel.	7	0.3889	3.35e-09	5.53e-08
ENZYME_BINDING	178	Genes annotated by the GO term GO:0019899. Interacting selectively with any enzyme.	16	0.0899	7.58e-09	1.17e-07
PROTEIN_C_TERMINUS_BINDING	73	Genes annotated by the GO term GO:0008022. Interacting selectively with a protein C-terminus, the end of any peptide chain at which the 1-carboxy function of a constituent amino acid is not attached in peptide linkage to another amino-acid residue.	11	0.1507	7.72e-09	1.17e-07
GLUTAMATE_RECEPTOR_ACTIVITY	20	Genes annotated by the GO term GO:0008066. Combining with glutamate to initiate a change in cell activity.	7	0.35	7.96e-09	1.17e-07
PROTEIN_SERINE_THREONINE_KINASE_ACTIVITY	205	Genes annotated by the GO term GO:0004674. Catalysis of the reaction: ATP + a protein serine/threonine = ADP + protein serine/threonine phosphate.	17	0.0829	8.76e-09	1.24e-07
TRANSCRIPTION_FACTOR_ACTIVITY	354	Genes annotated by the GO term GO:0003700. The function of binding to a specific DNA sequence in order to modulate transcription. The transcription factor may or may not also interact selectively with a protein or macromolecular complex.	22	0.0621	1.28e-08	1.75e-07
CALCIUM_CHANNEL_ACTIVITY	33	Genes annotated by the GO term GO:0005262. Catalysis of facilitated diffusion of an calcium (by an energy-independent process) involving passage through a transmembrane aqueous pore or channel without evidence for a carrier-mediated mechanism.	8	0.2424	1.73e-08	2.29e-07
PROTEIN_TYROSINE_KINASE_ACTIVITY	63	Genes annotated by the GO term GO:0004713. Catalysis of the reaction: ATP + a protein tyrosine = ADP + protein tyrosine phosphate.	10	0.1587	2.22e-08	2.77e-07
AMINE_RECEPTOR_ACTIVITY	34	Genes annotated by the GO term GO:0008227. Combining with a biogenic amine to initiate a change in cell activity.	8	0.2353	2.24e-08	2.77e-07
TRANSCRIPTION_FACTOR_BINDING	307	Genes annotated by the GO term GO:0008134. Interacting selectively with a transcription factor, any protein required to initiate or regulate transcription.	19	0.0619	1.33e-07	1.59e-06
ENZYME_REGULATOR_ACTIVITY	323	Genes annotated by the GO term GO:0030234. Modulates the activity of an enzyme.	19	0.0588	2.91e-07	3.38e-06
PROTEIN_DIMERIZATION_ACTIVITY	182	Genes annotated by the GO term GO:0046983. The formation of a protein dimer, a macromolecular structure consists of two noncovalently associated identical or nonidentical subunits.	14	0.0769	4.48e-07	5.07e-06
NEUROTRANSMITTER_BINDING	53	Genes annotated by the GO term GO:0042165. Interacting selectively with a neurotransmitter, any chemical substance that is capable of transmitting (or inhibiting the transmission of) a nerve impulse from a neuron to another cell.	8	0.1509	8.61e-07	9.47e-06
OXIDOREDUCTASE_ACTIVITY	289	Genes annotated by the GO term GO:0016491. Catalysis of an oxidation-reduction (redox) reaction, a reversible chemical reaction in which the oxidation state of an atom or atoms within a molecule is altered. One substrate acts as a hydrogen or electron donor and becomes oxidized, while the other acts as hydrogen or electron acceptor and becomes reduced.	17	0.0588	1.21e-06	1.3e-05
PROTEIN_HOMODIMERIZATION_ACTIVITY	121	Genes annotated by the GO term GO:0042803. Interacting selectively with an identical protein to form a homodimer.	11	0.0909	1.49e-06	1.55e-05
PHOSPHORIC_ESTER_HYDROLASE_ACTIVITY	153	Genes annotated by the GO term GO:0042578. Catalysis of the reaction: RPO-R' + H2O = RPOOH + R'H. This reaction is the hydrolysis of any phosphoric ester bond, any ester formed from orthophosphoric acid, O=P(OH)3.	12	0.0784	2.41e-06	2.44e-05
TRANSMEMBRANE_RECEPTOR_PROTEIN_TYROSINE_KINASE_ACTIVITY	43	Genes annotated by the GO term GO:0004714. Catalysis of the reaction: ATP + a protein-L-tyrosine = ADP + a protein-L-tyrosine phosphate, to initiate a change in cell activity.	7	0.1628	2.49e-06	2.46e-05
MONOOXYGENASE_ACTIVITY	31	Genes annotated by the GO term GO:0004497. Catalysis of the incorporation of one atom from molecular oxygen into a compound and the reduction of the other atom of oxygen to water.	6	0.1935	4.61e-06	4.35e-05
TUBULIN_BINDING	47	Genes annotated by the GO term GO:0015631. Interacting selectively with monomeric or multimeric forms of tubulin, including microtubules.	7	0.1489	4.62e-06	4.35e-05
NEUROTRANSMITTER_RECEPTOR_ACTIVITY	50	Genes annotated by the GO term GO:0030594. Combining with a neurotransmitter to initiate a change in cell activity.	7	0.14	7.07e-06	6.51e-05
TRANSMEMBRANE_RECEPTOR_PROTEIN_KINASE_ACTIVITY	51	Genes annotated by the GO term GO:0019199.	7	0.1373	8.09e-06	7.23e-05
METABOTROPIC_GLUTAMATEGABA_B_LIKE_RECEPTOR_ACTIVITY	10	Genes annotated by the GO term GO:0008067. A G-protein coupled receptor that is structurally/functionally related to the metabotropic glutamate receptor.	4	0.4	8.22e-06	7.23e-05
EXCITATORY_EXTRACELLULAR_LIGAND_GATED_ION_CHANNEL_ACTIVITY	21	Genes annotated by the GO term GO:0005231.	5	0.2381	1e-05	8.65e-05
EXTRACELLULAR_LIGAND_GATED_ION_CHANNEL_ACTIVITY	22	Genes annotated by the GO term GO:0005230. Catalysis of the transmembrane transfer of an ion by a channel that opens when a specific extracellular ligand has been bound by the channel complex or one of its constituent parts.	5	0.2273	1.28e-05	0.000108
ACTIN_BINDING	76	Genes annotated by the GO term GO:0003779. Interacting selectively with monomeric or multimeric forms of actin, including actin filaments.	8	0.1053	1.37e-05	0.000113
OXIDOREDUCTASE_ACTIVITY_GO_0016705	38	Genes annotated by the GO term GO:0016705. Catalysis of an oxidation-reduction (redox) reaction in which hydrogen or electrons are transferred from each of two donors, and molecular oxygen is reduced or incorporated into a donor.	6	0.1579	1.59e-05	0.000128
ATP_BINDING	156	Genes annotated by the GO term GO:0005524. Interacting selectively with ATP, adenosine 5'-triphosphate, a universally important coenzyme and enzyme regulator.	11	0.0705	1.73e-05	0.000137
Gene/Gene Set Overlap Matrix
Entrez Gene Id	Gene Symbol	Gene Description	RECEPTOR_ACTIVITY	TRANSMEMBRANE_RECEPTOR_ACTIVITY	G_PROTEIN_COUPLED_RECEPTOR_ACTIVITY	PHOSPHOTRANSFERASE_ACTIVITY_ALCOHOL_GROUP_AS_ACCEPTOR	PROTEIN_KINASE_ACTIVITY	KINASE_ACTIVITY	IDENTICAL_PROTEIN_BINDING	RHODOPSIN_LIKE_RECEPTOR_ACTIVITY	CATION_CHANNEL_ACTIVITY	GATED_CHANNEL_ACTIVITY	METAL_ION_TRANSMEMBRANE_TRANSPORTER_ACTIVITY	TRANSFERASE_ACTIVITY_TRANSFERRING_PHOSPHORUS_CONTAINING_GROUPS	ION_CHANNEL_ACTIVITY	TRANSMEMBRANE_TRANSPORTER_ACTIVITY	SUBSTRATE_SPECIFIC_CHANNEL_ACTIVITY	CYTOSKELETAL_PROTEIN_BINDING	CATION_TRANSMEMBRANE_TRANSPORTER_ACTIVITY	SUBSTRATE_SPECIFIC_TRANSMEMBRANE_TRANSPORTER_ACTIVITY	DNA_BINDING	VOLTAGE_GATED_CATION_CHANNEL_ACTIVITY	VOLTAGE_GATED_CHANNEL_ACTIVITY	SUBSTRATE_SPECIFIC_TRANSPORTER_ACTIVITY	ION_TRANSMEMBRANE_TRANSPORTER_ACTIVITY	VOLTAGE_GATED_CALCIUM_CHANNEL_ACTIVITY	ENZYME_BINDING	PROTEIN_C_TERMINUS_BINDING	GLUTAMATE_RECEPTOR_ACTIVITY	PROTEIN_SERINE_THREONINE_KINASE_ACTIVITY	TRANSCRIPTION_FACTOR_ACTIVITY	CALCIUM_CHANNEL_ACTIVITY	PROTEIN_TYROSINE_KINASE_ACTIVITY	AMINE_RECEPTOR_ACTIVITY	TRANSCRIPTION_FACTOR_BINDING	ENZYME_REGULATOR_ACTIVITY	PROTEIN_DIMERIZATION_ACTIVITY	NEUROTRANSMITTER_BINDING	OXIDOREDUCTASE_ACTIVITY	PROTEIN_HOMODIMERIZATION_ACTIVITY	PHOSPHORIC_ESTER_HYDROLASE_ACTIVITY	TRANSMEMBRANE_RECEPTOR_PROTEIN_TYROSINE_KINASE_ACTIVITY	MONOOXYGENASE_ACTIVITY	TUBULIN_BINDING	NEUROTRANSMITTER_RECEPTOR_ACTIVITY	TRANSMEMBRANE_RECEPTOR_PROTEIN_KINASE_ACTIVITY	METABOTROPIC_GLUTAMATEGABA_B_LIKE_RECEPTOR_ACTIVITY	EXCITATORY_EXTRACELLULAR_LIGAND_GATED_ION_CHANNEL_ACTIVITY	EXTRACELLULAR_LIGAND_GATED_ION_CHANNEL_ACTIVITY
154	ADRB2	adrenergic, beta-2-, receptor, surface	RECEPTOR_ACTIVITY	TRANSMEMBRANE_RECEPTOR_ACTIVITY	G_PROTEIN_COUPLED_RECEPTOR_ACTIVITY				IDENTICAL_PROTEIN_BINDING	RHODOPSIN_LIKE_RECEPTOR_ACTIVITY																								AMINE_RECEPTOR_ACTIVITY			PROTEIN_DIMERIZATION_ACTIVITY	NEUROTRANSMITTER_BINDING		PROTEIN_HOMODIMERIZATION_ACTIVITY
552	AVPR1A	arginine vasopressin receptor 1A	RECEPTOR_ACTIVITY	TRANSMEMBRANE_RECEPTOR_ACTIVITY	G_PROTEIN_COUPLED_RECEPTOR_ACTIVITY					RHODOPSIN_LIKE_RECEPTOR_ACTIVITY																	ENZYME_BINDING
1131	CHRM3	cholinergic receptor, muscarinic 3	RECEPTOR_ACTIVITY	TRANSMEMBRANE_RECEPTOR_ACTIVITY	G_PROTEIN_COUPLED_RECEPTOR_ACTIVITY					RHODOPSIN_LIKE_RECEPTOR_ACTIVITY																								AMINE_RECEPTOR_ACTIVITY				NEUROTRANSMITTER_BINDING			PHOSPHORIC_ESTER_HYDROLASE_ACTIVITY				NEUROTRANSMITTER_RECEPTOR_ACTIVITY
1812	DRD1	dopamine receptor D1	RECEPTOR_ACTIVITY	TRANSMEMBRANE_RECEPTOR_ACTIVITY	G_PROTEIN_COUPLED_RECEPTOR_ACTIVITY					RHODOPSIN_LIKE_RECEPTOR_ACTIVITY																								AMINE_RECEPTOR_ACTIVITY				NEUROTRANSMITTER_BINDING							NEUROTRANSMITTER_RECEPTOR_ACTIVITY
1813	DRD2	dopamine receptor D2	RECEPTOR_ACTIVITY	TRANSMEMBRANE_RECEPTOR_ACTIVITY	G_PROTEIN_COUPLED_RECEPTOR_ACTIVITY					RHODOPSIN_LIKE_RECEPTOR_ACTIVITY																								AMINE_RECEPTOR_ACTIVITY				NEUROTRANSMITTER_BINDING							NEUROTRANSMITTER_RECEPTOR_ACTIVITY
1814	DRD3	dopamine receptor D3	RECEPTOR_ACTIVITY	TRANSMEMBRANE_RECEPTOR_ACTIVITY	G_PROTEIN_COUPLED_RECEPTOR_ACTIVITY					RHODOPSIN_LIKE_RECEPTOR_ACTIVITY																								AMINE_RECEPTOR_ACTIVITY				NEUROTRANSMITTER_BINDING							NEUROTRANSMITTER_RECEPTOR_ACTIVITY
3351	HTR1B	5-hydroxytryptamine (serotonin) receptor 1B	RECEPTOR_ACTIVITY	TRANSMEMBRANE_RECEPTOR_ACTIVITY	G_PROTEIN_COUPLED_RECEPTOR_ACTIVITY					RHODOPSIN_LIKE_RECEPTOR_ACTIVITY																								AMINE_RECEPTOR_ACTIVITY
3356	HTR2A	5-hydroxytryptamine (serotonin) receptor 2A	RECEPTOR_ACTIVITY	TRANSMEMBRANE_RECEPTOR_ACTIVITY	G_PROTEIN_COUPLED_RECEPTOR_ACTIVITY					RHODOPSIN_LIKE_RECEPTOR_ACTIVITY																								AMINE_RECEPTOR_ACTIVITY
3363	HTR7	5-hydroxytryptamine (serotonin) receptor 7 (adenylate cyclase-coupled)	RECEPTOR_ACTIVITY	TRANSMEMBRANE_RECEPTOR_ACTIVITY	G_PROTEIN_COUPLED_RECEPTOR_ACTIVITY					RHODOPSIN_LIKE_RECEPTOR_ACTIVITY																								AMINE_RECEPTOR_ACTIVITY
186	AGTR2	angiotensin II receptor, type 2	RECEPTOR_ACTIVITY	TRANSMEMBRANE_RECEPTOR_ACTIVITY	G_PROTEIN_COUPLED_RECEPTOR_ACTIVITY					RHODOPSIN_LIKE_RECEPTOR_ACTIVITY																										ENZYME_REGULATOR_ACTIVITY
5733	PTGER3	prostaglandin E receptor 3 (subtype EP3)	RECEPTOR_ACTIVITY	TRANSMEMBRANE_RECEPTOR_ACTIVITY	G_PROTEIN_COUPLED_RECEPTOR_ACTIVITY					RHODOPSIN_LIKE_RECEPTOR_ACTIVITY
2925	GRPR	gastrin-releasing peptide receptor	RECEPTOR_ACTIVITY	TRANSMEMBRANE_RECEPTOR_ACTIVITY	G_PROTEIN_COUPLED_RECEPTOR_ACTIVITY					RHODOPSIN_LIKE_RECEPTOR_ACTIVITY
4160	MC4R	melanocortin 4 receptor	RECEPTOR_ACTIVITY	TRANSMEMBRANE_RECEPTOR_ACTIVITY	G_PROTEIN_COUPLED_RECEPTOR_ACTIVITY					RHODOPSIN_LIKE_RECEPTOR_ACTIVITY
4988	OPRM1	opioid receptor, mu 1	RECEPTOR_ACTIVITY	TRANSMEMBRANE_RECEPTOR_ACTIVITY	G_PROTEIN_COUPLED_RECEPTOR_ACTIVITY					RHODOPSIN_LIKE_RECEPTOR_ACTIVITY
5021	OXTR	oxytocin receptor	RECEPTOR_ACTIVITY	TRANSMEMBRANE_RECEPTOR_ACTIVITY	G_PROTEIN_COUPLED_RECEPTOR_ACTIVITY					RHODOPSIN_LIKE_RECEPTOR_ACTIVITY
124274	GPR139	G protein-coupled receptor 139	RECEPTOR_ACTIVITY	TRANSMEMBRANE_RECEPTOR_ACTIVITY	G_PROTEIN_COUPLED_RECEPTOR_ACTIVITY					RHODOPSIN_LIKE_RECEPTOR_ACTIVITY
1268	CNR1	cannabinoid receptor 1 (brain)	RECEPTOR_ACTIVITY	TRANSMEMBRANE_RECEPTOR_ACTIVITY	G_PROTEIN_COUPLED_RECEPTOR_ACTIVITY					RHODOPSIN_LIKE_RECEPTOR_ACTIVITY
1269	CNR2	cannabinoid receptor 2 (macrophage)	RECEPTOR_ACTIVITY	TRANSMEMBRANE_RECEPTOR_ACTIVITY	G_PROTEIN_COUPLED_RECEPTOR_ACTIVITY					RHODOPSIN_LIKE_RECEPTOR_ACTIVITY
2911	GRM1	glutamate receptor, metabotropic 1	RECEPTOR_ACTIVITY	TRANSMEMBRANE_RECEPTOR_ACTIVITY	G_PROTEIN_COUPLED_RECEPTOR_ACTIVITY																								GLUTAMATE_RECEPTOR_ACTIVITY																		METABOTROPIC_GLUTAMATEGABA_B_LIKE_RECEPTOR_ACTIVITY
2914	GRM4	glutamate receptor, metabotropic 4	RECEPTOR_ACTIVITY	TRANSMEMBRANE_RECEPTOR_ACTIVITY	G_PROTEIN_COUPLED_RECEPTOR_ACTIVITY																								GLUTAMATE_RECEPTOR_ACTIVITY																		METABOTROPIC_GLUTAMATEGABA_B_LIKE_RECEPTOR_ACTIVITY
2915	GRM5	glutamate receptor, metabotropic 5	RECEPTOR_ACTIVITY	TRANSMEMBRANE_RECEPTOR_ACTIVITY	G_PROTEIN_COUPLED_RECEPTOR_ACTIVITY																								GLUTAMATE_RECEPTOR_ACTIVITY																		METABOTROPIC_GLUTAMATEGABA_B_LIKE_RECEPTOR_ACTIVITY
2918	GRM8	glutamate receptor, metabotropic 8	RECEPTOR_ACTIVITY	TRANSMEMBRANE_RECEPTOR_ACTIVITY	G_PROTEIN_COUPLED_RECEPTOR_ACTIVITY																								GLUTAMATE_RECEPTOR_ACTIVITY																		METABOTROPIC_GLUTAMATEGABA_B_LIKE_RECEPTOR_ACTIVITY
2066	ERBB4	v-erb-a erythroblastic leukemia viral oncogene homolog 4 (avian)	RECEPTOR_ACTIVITY	TRANSMEMBRANE_RECEPTOR_ACTIVITY		PHOSPHOTRANSFERASE_ACTIVITY_ALCOHOL_GROUP_AS_ACCEPTOR	PROTEIN_KINASE_ACTIVITY	KINASE_ACTIVITY						TRANSFERASE_ACTIVITY_TRANSFERRING_PHOSPHORUS_CONTAINING_GROUPS																			PROTEIN_TYROSINE_KINASE_ACTIVITY				PROTEIN_DIMERIZATION_ACTIVITY					TRANSMEMBRANE_RECEPTOR_PROTEIN_TYROSINE_KINASE_ACTIVITY				TRANSMEMBRANE_RECEPTOR_PROTEIN_KINASE_ACTIVITY
4914	NTRK1	neurotrophic tyrosine kinase, receptor, type 1	RECEPTOR_ACTIVITY	TRANSMEMBRANE_RECEPTOR_ACTIVITY		PHOSPHOTRANSFERASE_ACTIVITY_ALCOHOL_GROUP_AS_ACCEPTOR	PROTEIN_KINASE_ACTIVITY	KINASE_ACTIVITY						TRANSFERASE_ACTIVITY_TRANSFERRING_PHOSPHORUS_CONTAINING_GROUPS																			PROTEIN_TYROSINE_KINASE_ACTIVITY									TRANSMEMBRANE_RECEPTOR_PROTEIN_TYROSINE_KINASE_ACTIVITY				TRANSMEMBRANE_RECEPTOR_PROTEIN_KINASE_ACTIVITY
2048	EPHB2	EPH receptor B2	RECEPTOR_ACTIVITY	TRANSMEMBRANE_RECEPTOR_ACTIVITY		PHOSPHOTRANSFERASE_ACTIVITY_ALCOHOL_GROUP_AS_ACCEPTOR	PROTEIN_KINASE_ACTIVITY	KINASE_ACTIVITY						TRANSFERASE_ACTIVITY_TRANSFERRING_PHOSPHORUS_CONTAINING_GROUPS																			PROTEIN_TYROSINE_KINASE_ACTIVITY									TRANSMEMBRANE_RECEPTOR_PROTEIN_TYROSINE_KINASE_ACTIVITY				TRANSMEMBRANE_RECEPTOR_PROTEIN_KINASE_ACTIVITY
2051	EPHB6	EPH receptor B6	RECEPTOR_ACTIVITY	TRANSMEMBRANE_RECEPTOR_ACTIVITY		PHOSPHOTRANSFERASE_ACTIVITY_ALCOHOL_GROUP_AS_ACCEPTOR	PROTEIN_KINASE_ACTIVITY	KINASE_ACTIVITY						TRANSFERASE_ACTIVITY_TRANSFERRING_PHOSPHORUS_CONTAINING_GROUPS																			PROTEIN_TYROSINE_KINASE_ACTIVITY									TRANSMEMBRANE_RECEPTOR_PROTEIN_TYROSINE_KINASE_ACTIVITY				TRANSMEMBRANE_RECEPTOR_PROTEIN_KINASE_ACTIVITY
2321	FLT1	fms-related tyrosine kinase 1 (vascular endothelial growth factor/vascular permeability factor receptor)	RECEPTOR_ACTIVITY	TRANSMEMBRANE_RECEPTOR_ACTIVITY		PHOSPHOTRANSFERASE_ACTIVITY_ALCOHOL_GROUP_AS_ACCEPTOR	PROTEIN_KINASE_ACTIVITY	KINASE_ACTIVITY						TRANSFERASE_ACTIVITY_TRANSFERRING_PHOSPHORUS_CONTAINING_GROUPS																			PROTEIN_TYROSINE_KINASE_ACTIVITY									TRANSMEMBRANE_RECEPTOR_PROTEIN_TYROSINE_KINASE_ACTIVITY				TRANSMEMBRANE_RECEPTOR_PROTEIN_KINASE_ACTIVITY
4233	MET	met proto-oncogene (hepatocyte growth factor receptor)	RECEPTOR_ACTIVITY	TRANSMEMBRANE_RECEPTOR_ACTIVITY		PHOSPHOTRANSFERASE_ACTIVITY_ALCOHOL_GROUP_AS_ACCEPTOR	PROTEIN_KINASE_ACTIVITY	KINASE_ACTIVITY						TRANSFERASE_ACTIVITY_TRANSFERRING_PHOSPHORUS_CONTAINING_GROUPS																			PROTEIN_TYROSINE_KINASE_ACTIVITY									TRANSMEMBRANE_RECEPTOR_PROTEIN_TYROSINE_KINASE_ACTIVITY				TRANSMEMBRANE_RECEPTOR_PROTEIN_KINASE_ACTIVITY
8828	NRP2	neuropilin 2	RECEPTOR_ACTIVITY	TRANSMEMBRANE_RECEPTOR_ACTIVITY		PHOSPHOTRANSFERASE_ACTIVITY_ALCOHOL_GROUP_AS_ACCEPTOR	PROTEIN_KINASE_ACTIVITY	KINASE_ACTIVITY						TRANSFERASE_ACTIVITY_TRANSFERRING_PHOSPHORUS_CONTAINING_GROUPS																			PROTEIN_TYROSINE_KINASE_ACTIVITY									TRANSMEMBRANE_RECEPTOR_PROTEIN_TYROSINE_KINASE_ACTIVITY				TRANSMEMBRANE_RECEPTOR_PROTEIN_KINASE_ACTIVITY
1139	CHRNA7	cholinergic receptor, nicotinic, alpha 7	RECEPTOR_ACTIVITY	TRANSMEMBRANE_RECEPTOR_ACTIVITY					IDENTICAL_PROTEIN_BINDING		CATION_CHANNEL_ACTIVITY	GATED_CHANNEL_ACTIVITY	METAL_ION_TRANSMEMBRANE_TRANSPORTER_ACTIVITY		ION_CHANNEL_ACTIVITY	TRANSMEMBRANE_TRANSPORTER_ACTIVITY	SUBSTRATE_SPECIFIC_CHANNEL_ACTIVITY		CATION_TRANSMEMBRANE_TRANSPORTER_ACTIVITY	SUBSTRATE_SPECIFIC_TRANSMEMBRANE_TRANSPORTER_ACTIVITY				SUBSTRATE_SPECIFIC_TRANSPORTER_ACTIVITY	ION_TRANSMEMBRANE_TRANSPORTER_ACTIVITY												PROTEIN_DIMERIZATION_ACTIVITY	NEUROTRANSMITTER_BINDING		PROTEIN_HOMODIMERIZATION_ACTIVITY					NEUROTRANSMITTER_RECEPTOR_ACTIVITY			EXCITATORY_EXTRACELLULAR_LIGAND_GATED_ION_CHANNEL_ACTIVITY	EXTRACELLULAR_LIGAND_GATED_ION_CHANNEL_ACTIVITY
6091	ROBO1	roundabout, axon guidance receptor, homolog 1 (Drosophila)	RECEPTOR_ACTIVITY	TRANSMEMBRANE_RECEPTOR_ACTIVITY					IDENTICAL_PROTEIN_BINDING
5788	PTPRC	protein tyrosine phosphatase, receptor type, C	RECEPTOR_ACTIVITY	TRANSMEMBRANE_RECEPTOR_ACTIVITY																							ENZYME_BINDING														PHOSPHORIC_ESTER_HYDROLASE_ACTIVITY
2898	GRIK2	glutamate receptor, ionotropic, kainate 2	RECEPTOR_ACTIVITY	TRANSMEMBRANE_RECEPTOR_ACTIVITY																									GLUTAMATE_RECEPTOR_ACTIVITY
2903	GRIN2A	glutamate receptor, ionotropic, N-methyl D-aspartate 2A	RECEPTOR_ACTIVITY	TRANSMEMBRANE_RECEPTOR_ACTIVITY																									GLUTAMATE_RECEPTOR_ACTIVITY
2904	GRIN2B	glutamate receptor, ionotropic, N-methyl D-aspartate 2B	RECEPTOR_ACTIVITY	TRANSMEMBRANE_RECEPTOR_ACTIVITY																									GLUTAMATE_RECEPTOR_ACTIVITY
11122	PTPRT	protein tyrosine phosphatase, receptor type, T	RECEPTOR_ACTIVITY	TRANSMEMBRANE_RECEPTOR_ACTIVITY																																					PHOSPHORIC_ESTER_HYDROLASE_ACTIVITY
5787	PTPRB	protein tyrosine phosphatase, receptor type, B	RECEPTOR_ACTIVITY	TRANSMEMBRANE_RECEPTOR_ACTIVITY																																					PHOSPHORIC_ESTER_HYDROLASE_ACTIVITY
2554	GABRA1	gamma-aminobutyric acid (GABA) A receptor, alpha 1	RECEPTOR_ACTIVITY	TRANSMEMBRANE_RECEPTOR_ACTIVITY
2560	GABRB1	gamma-aminobutyric acid (GABA) A receptor, beta 1	RECEPTOR_ACTIVITY	TRANSMEMBRANE_RECEPTOR_ACTIVITY
2562	GABRB3	gamma-aminobutyric acid (GABA) A receptor, beta 3	RECEPTOR_ACTIVITY	TRANSMEMBRANE_RECEPTOR_ACTIVITY
4481	MSR1	macrophage scavenger receptor 1	RECEPTOR_ACTIVITY	TRANSMEMBRANE_RECEPTOR_ACTIVITY
55879	GABRQ	gamma-aminobutyric acid (GABA) receptor, theta	RECEPTOR_ACTIVITY	TRANSMEMBRANE_RECEPTOR_ACTIVITY
92737	DNER	delta/notch-like EGF repeat containing	RECEPTOR_ACTIVITY	TRANSMEMBRANE_RECEPTOR_ACTIVITY
5579	PRKCB	protein kinase C, beta	RECEPTOR_ACTIVITY			PHOSPHOTRANSFERASE_ACTIVITY_ALCOHOL_GROUP_AS_ACCEPTOR	PROTEIN_KINASE_ACTIVITY	KINASE_ACTIVITY						TRANSFERASE_ACTIVITY_TRANSFERRING_PHOSPHORUS_CONTAINING_GROUPS																PROTEIN_SERINE_THREONINE_KINASE_ACTIVITY
5587	PRKD1	protein kinase D1	RECEPTOR_ACTIVITY			PHOSPHOTRANSFERASE_ACTIVITY_ALCOHOL_GROUP_AS_ACCEPTOR	PROTEIN_KINASE_ACTIVITY	KINASE_ACTIVITY						TRANSFERASE_ACTIVITY_TRANSFERRING_PHOSPHORUS_CONTAINING_GROUPS																PROTEIN_SERINE_THREONINE_KINASE_ACTIVITY
2100	ESR2	estrogen receptor 2 (ER beta)	RECEPTOR_ACTIVITY																		DNA_BINDING										TRANSCRIPTION_FACTOR_ACTIVITY				TRANSCRIPTION_FACTOR_BINDING
367	AR	androgen receptor	RECEPTOR_ACTIVITY																		DNA_BINDING										TRANSCRIPTION_FACTOR_ACTIVITY
4306	NR3C2	nuclear receptor subfamily 3, group C, member 2	RECEPTOR_ACTIVITY																		DNA_BINDING										TRANSCRIPTION_FACTOR_ACTIVITY
7067	THRA	thyroid hormone receptor, alpha	RECEPTOR_ACTIVITY																		DNA_BINDING										TRANSCRIPTION_FACTOR_ACTIVITY
9968	MED12	mediator complex subunit 12	RECEPTOR_ACTIVITY																																TRANSCRIPTION_FACTOR_BINDING
2556	GABRA3	gamma-aminobutyric acid (GABA) A receptor, alpha 3	RECEPTOR_ACTIVITY																																			NEUROTRANSMITTER_BINDING							NEUROTRANSMITTER_RECEPTOR_ACTIVITY
2557	GABRA4	gamma-aminobutyric acid (GABA) A receptor, alpha 4	RECEPTOR_ACTIVITY																																			NEUROTRANSMITTER_BINDING							NEUROTRANSMITTER_RECEPTOR_ACTIVITY
4163	MCC	mutated in colorectal cancers	RECEPTOR_ACTIVITY
9369	NRXN3	neurexin 3	RECEPTOR_ACTIVITY
9378	NRXN1	neurexin 1	RECEPTOR_ACTIVITY
7273	TTN	titin				PHOSPHOTRANSFERASE_ACTIVITY_ALCOHOL_GROUP_AS_ACCEPTOR	PROTEIN_KINASE_ACTIVITY	KINASE_ACTIVITY	IDENTICAL_PROTEIN_BINDING					TRANSFERASE_ACTIVITY_TRANSFERRING_PHOSPHORUS_CONTAINING_GROUPS				CYTOSKELETAL_PROTEIN_BINDING												PROTEIN_SERINE_THREONINE_KINASE_ACTIVITY
9578	CDC42BPB	CDC42 binding protein kinase beta (DMPK-like)				PHOSPHOTRANSFERASE_ACTIVITY_ALCOHOL_GROUP_AS_ACCEPTOR	PROTEIN_KINASE_ACTIVITY	KINASE_ACTIVITY	IDENTICAL_PROTEIN_BINDING					TRANSFERASE_ACTIVITY_TRANSFERRING_PHOSPHORUS_CONTAINING_GROUPS																PROTEIN_SERINE_THREONINE_KINASE_ACTIVITY
1760	DMPK	dystrophia myotonica-protein kinase				PHOSPHOTRANSFERASE_ACTIVITY_ALCOHOL_GROUP_AS_ACCEPTOR	PROTEIN_KINASE_ACTIVITY	KINASE_ACTIVITY	IDENTICAL_PROTEIN_BINDING					TRANSFERASE_ACTIVITY_TRANSFERRING_PHOSPHORUS_CONTAINING_GROUPS																PROTEIN_SERINE_THREONINE_KINASE_ACTIVITY
1859	DYRK1A	dual-specificity tyrosine-(Y)-phosphorylation regulated kinase 1A				PHOSPHOTRANSFERASE_ACTIVITY_ALCOHOL_GROUP_AS_ACCEPTOR	PROTEIN_KINASE_ACTIVITY	KINASE_ACTIVITY						TRANSFERASE_ACTIVITY_TRANSFERRING_PHOSPHORUS_CONTAINING_GROUPS																PROTEIN_SERINE_THREONINE_KINASE_ACTIVITY			PROTEIN_TYROSINE_KINASE_ACTIVITY
2932	GSK3B	glycogen synthase kinase 3 beta				PHOSPHOTRANSFERASE_ACTIVITY_ALCOHOL_GROUP_AS_ACCEPTOR	PROTEIN_KINASE_ACTIVITY	KINASE_ACTIVITY						TRANSFERASE_ACTIVITY_TRANSFERRING_PHOSPHORUS_CONTAINING_GROUPS																PROTEIN_SERINE_THREONINE_KINASE_ACTIVITY					TRANSCRIPTION_FACTOR_BINDING
7204	TRIO	triple functional domain (PTPRF interacting)				PHOSPHOTRANSFERASE_ACTIVITY_ALCOHOL_GROUP_AS_ACCEPTOR	PROTEIN_KINASE_ACTIVITY	KINASE_ACTIVITY						TRANSFERASE_ACTIVITY_TRANSFERRING_PHOSPHORUS_CONTAINING_GROUPS																PROTEIN_SERINE_THREONINE_KINASE_ACTIVITY						ENZYME_REGULATOR_ACTIVITY
4139	MARK1	MAP/microtubule affinity-regulating kinase 1				PHOSPHOTRANSFERASE_ACTIVITY_ALCOHOL_GROUP_AS_ACCEPTOR	PROTEIN_KINASE_ACTIVITY	KINASE_ACTIVITY						TRANSFERASE_ACTIVITY_TRANSFERRING_PHOSPHORUS_CONTAINING_GROUPS																PROTEIN_SERINE_THREONINE_KINASE_ACTIVITY
10295	BCKDK	branched chain ketoacid dehydrogenase kinase				PHOSPHOTRANSFERASE_ACTIVITY_ALCOHOL_GROUP_AS_ACCEPTOR	PROTEIN_KINASE_ACTIVITY	KINASE_ACTIVITY						TRANSFERASE_ACTIVITY_TRANSFERRING_PHOSPHORUS_CONTAINING_GROUPS																PROTEIN_SERINE_THREONINE_KINASE_ACTIVITY
11011	TLK2	tousled-like kinase 2				PHOSPHOTRANSFERASE_ACTIVITY_ALCOHOL_GROUP_AS_ACCEPTOR	PROTEIN_KINASE_ACTIVITY	KINASE_ACTIVITY						TRANSFERASE_ACTIVITY_TRANSFERRING_PHOSPHORUS_CONTAINING_GROUPS																PROTEIN_SERINE_THREONINE_KINASE_ACTIVITY
65267	WNK3	WNK lysine deficient protein kinase 3				PHOSPHOTRANSFERASE_ACTIVITY_ALCOHOL_GROUP_AS_ACCEPTOR	PROTEIN_KINASE_ACTIVITY	KINASE_ACTIVITY						TRANSFERASE_ACTIVITY_TRANSFERRING_PHOSPHORUS_CONTAINING_GROUPS																PROTEIN_SERINE_THREONINE_KINASE_ACTIVITY
138474	TAF1L	TAF1 RNA polymerase II, TATA box binding protein (TBP)-associated factor, 210kDa-like				PHOSPHOTRANSFERASE_ACTIVITY_ALCOHOL_GROUP_AS_ACCEPTOR	PROTEIN_KINASE_ACTIVITY	KINASE_ACTIVITY						TRANSFERASE_ACTIVITY_TRANSFERRING_PHOSPHORUS_CONTAINING_GROUPS																PROTEIN_SERINE_THREONINE_KINASE_ACTIVITY
5594	MAPK1	mitogen-activated protein kinase 1				PHOSPHOTRANSFERASE_ACTIVITY_ALCOHOL_GROUP_AS_ACCEPTOR	PROTEIN_KINASE_ACTIVITY	KINASE_ACTIVITY						TRANSFERASE_ACTIVITY_TRANSFERRING_PHOSPHORUS_CONTAINING_GROUPS																PROTEIN_SERINE_THREONINE_KINASE_ACTIVITY
1453	CSNK1D	casein kinase 1, delta				PHOSPHOTRANSFERASE_ACTIVITY_ALCOHOL_GROUP_AS_ACCEPTOR	PROTEIN_KINASE_ACTIVITY	KINASE_ACTIVITY						TRANSFERASE_ACTIVITY_TRANSFERRING_PHOSPHORUS_CONTAINING_GROUPS																PROTEIN_SERINE_THREONINE_KINASE_ACTIVITY
6196	RPS6KA2	ribosomal protein S6 kinase, 90kDa, polypeptide 2				PHOSPHOTRANSFERASE_ACTIVITY_ALCOHOL_GROUP_AS_ACCEPTOR	PROTEIN_KINASE_ACTIVITY	KINASE_ACTIVITY						TRANSFERASE_ACTIVITY_TRANSFERRING_PHOSPHORUS_CONTAINING_GROUPS																PROTEIN_SERINE_THREONINE_KINASE_ACTIVITY
6197	RPS6KA3	ribosomal protein S6 kinase, 90kDa, polypeptide 3				PHOSPHOTRANSFERASE_ACTIVITY_ALCOHOL_GROUP_AS_ACCEPTOR	PROTEIN_KINASE_ACTIVITY	KINASE_ACTIVITY						TRANSFERASE_ACTIVITY_TRANSFERRING_PHOSPHORUS_CONTAINING_GROUPS																PROTEIN_SERINE_THREONINE_KINASE_ACTIVITY
2444	FRK	fyn-related kinase				PHOSPHOTRANSFERASE_ACTIVITY_ALCOHOL_GROUP_AS_ACCEPTOR	PROTEIN_KINASE_ACTIVITY	KINASE_ACTIVITY						TRANSFERASE_ACTIVITY_TRANSFERRING_PHOSPHORUS_CONTAINING_GROUPS																			PROTEIN_TYROSINE_KINASE_ACTIVITY
3815	KIT	v-kit Hardy-Zuckerman 4 feline sarcoma viral oncogene homolog				PHOSPHOTRANSFERASE_ACTIVITY_ALCOHOL_GROUP_AS_ACCEPTOR	PROTEIN_KINASE_ACTIVITY	KINASE_ACTIVITY						TRANSFERASE_ACTIVITY_TRANSFERRING_PHOSPHORUS_CONTAINING_GROUPS																			PROTEIN_TYROSINE_KINASE_ACTIVITY
5294	PIK3CG	phosphoinositide-3-kinase, catalytic, gamma polypeptide				PHOSPHOTRANSFERASE_ACTIVITY_ALCOHOL_GROUP_AS_ACCEPTOR		KINASE_ACTIVITY						TRANSFERASE_ACTIVITY_TRANSFERRING_PHOSPHORUS_CONTAINING_GROUPS
5296	PIK3R2	phosphoinositide-3-kinase, regulatory subunit 2 (beta)				PHOSPHOTRANSFERASE_ACTIVITY_ALCOHOL_GROUP_AS_ACCEPTOR		KINASE_ACTIVITY						TRANSFERASE_ACTIVITY_TRANSFERRING_PHOSPHORUS_CONTAINING_GROUPS
132	ADK	adenosine kinase						KINASE_ACTIVITY						TRANSFERASE_ACTIVITY_TRANSFERRING_PHOSPHORUS_CONTAINING_GROUPS
4650	MYO9B	myosin IXB							IDENTICAL_PROTEIN_BINDING									CYTOSKELETAL_PROTEIN_BINDING																		ENZYME_REGULATOR_ACTIVITY	PROTEIN_DIMERIZATION_ACTIVITY			PROTEIN_HOMODIMERIZATION_ACTIVITY
6899	TBX1	T-box 1							IDENTICAL_PROTEIN_BINDING												DNA_BINDING										TRANSCRIPTION_FACTOR_ACTIVITY						PROTEIN_DIMERIZATION_ACTIVITY			PROTEIN_HOMODIMERIZATION_ACTIVITY
596	BCL2	B-cell CLL/lymphoma 2							IDENTICAL_PROTEIN_BINDING																		ENZYME_BINDING										PROTEIN_DIMERIZATION_ACTIVITY			PROTEIN_HOMODIMERIZATION_ACTIVITY
18	ABAT	4-aminobutyrate aminotransferase							IDENTICAL_PROTEIN_BINDING																		ENZYME_BINDING										PROTEIN_DIMERIZATION_ACTIVITY			PROTEIN_HOMODIMERIZATION_ACTIVITY
23705	CADM1	cell adhesion molecule 1							IDENTICAL_PROTEIN_BINDING																			PROTEIN_C_TERMINUS_BINDING									PROTEIN_DIMERIZATION_ACTIVITY			PROTEIN_HOMODIMERIZATION_ACTIVITY
4747	NEFL	neurofilament, light polypeptide							IDENTICAL_PROTEIN_BINDING																			PROTEIN_C_TERMINUS_BINDING
3054	HCFC1	host cell factor C1 (VP16-accessory protein)							IDENTICAL_PROTEIN_BINDING																										TRANSCRIPTION_FACTOR_BINDING
57496	MKL2	MKL/myocardin-like 2							IDENTICAL_PROTEIN_BINDING																										TRANSCRIPTION_FACTOR_BINDING
7249	TSC2	tuberous sclerosis 2							IDENTICAL_PROTEIN_BINDING																											ENZYME_REGULATOR_ACTIVITY	PROTEIN_DIMERIZATION_ACTIVITY			PROTEIN_HOMODIMERIZATION_ACTIVITY
351	APP	amyloid beta (A4) precursor protein							IDENTICAL_PROTEIN_BINDING																											ENZYME_REGULATOR_ACTIVITY
7299	TYR	tyrosinase (oculocutaneous albinism IA)							IDENTICAL_PROTEIN_BINDING																												PROTEIN_DIMERIZATION_ACTIVITY		OXIDOREDUCTASE_ACTIVITY	PROTEIN_HOMODIMERIZATION_ACTIVITY			MONOOXYGENASE_ACTIVITY
7704	ZBTB16	zinc finger and BTB domain containing 16							IDENTICAL_PROTEIN_BINDING																												PROTEIN_DIMERIZATION_ACTIVITY			PROTEIN_HOMODIMERIZATION_ACTIVITY
93986	FOXP2	forkhead box P2							IDENTICAL_PROTEIN_BINDING																												PROTEIN_DIMERIZATION_ACTIVITY			PROTEIN_HOMODIMERIZATION_ACTIVITY
2778	GNAS	GNAS complex locus							IDENTICAL_PROTEIN_BINDING
26019	UPF2	UPF2 regulator of nonsense transcripts homolog (yeast)							IDENTICAL_PROTEIN_BINDING
3676	ITGA4	integrin, alpha 4 (antigen CD49D, alpha 4 subunit of VLA-4 receptor)							IDENTICAL_PROTEIN_BINDING
3690	ITGB3	integrin, beta 3 (platelet glycoprotein IIIa, antigen CD61)							IDENTICAL_PROTEIN_BINDING
3695	ITGB7	integrin, beta 7							IDENTICAL_PROTEIN_BINDING
6092	ROBO2	roundabout, axon guidance receptor, homolog 2 (Drosophila)							IDENTICAL_PROTEIN_BINDING
6638	SNRPN	small nuclear ribonucleoprotein polypeptide N							IDENTICAL_PROTEIN_BINDING
774	CACNA1B	calcium channel, voltage-dependent, N type, alpha 1B subunit									CATION_CHANNEL_ACTIVITY	GATED_CHANNEL_ACTIVITY	METAL_ION_TRANSMEMBRANE_TRANSPORTER_ACTIVITY		ION_CHANNEL_ACTIVITY	TRANSMEMBRANE_TRANSPORTER_ACTIVITY	SUBSTRATE_SPECIFIC_CHANNEL_ACTIVITY		CATION_TRANSMEMBRANE_TRANSPORTER_ACTIVITY	SUBSTRATE_SPECIFIC_TRANSMEMBRANE_TRANSPORTER_ACTIVITY		VOLTAGE_GATED_CATION_CHANNEL_ACTIVITY	VOLTAGE_GATED_CHANNEL_ACTIVITY	SUBSTRATE_SPECIFIC_TRANSPORTER_ACTIVITY	ION_TRANSMEMBRANE_TRANSPORTER_ACTIVITY	VOLTAGE_GATED_CALCIUM_CHANNEL_ACTIVITY		PROTEIN_C_TERMINUS_BINDING				CALCIUM_CHANNEL_ACTIVITY
775	CACNA1C	calcium channel, voltage-dependent, L type, alpha 1C subunit									CATION_CHANNEL_ACTIVITY	GATED_CHANNEL_ACTIVITY	METAL_ION_TRANSMEMBRANE_TRANSPORTER_ACTIVITY		ION_CHANNEL_ACTIVITY	TRANSMEMBRANE_TRANSPORTER_ACTIVITY	SUBSTRATE_SPECIFIC_CHANNEL_ACTIVITY		CATION_TRANSMEMBRANE_TRANSPORTER_ACTIVITY	SUBSTRATE_SPECIFIC_TRANSMEMBRANE_TRANSPORTER_ACTIVITY		VOLTAGE_GATED_CATION_CHANNEL_ACTIVITY	VOLTAGE_GATED_CHANNEL_ACTIVITY	SUBSTRATE_SPECIFIC_TRANSPORTER_ACTIVITY	ION_TRANSMEMBRANE_TRANSPORTER_ACTIVITY	VOLTAGE_GATED_CALCIUM_CHANNEL_ACTIVITY						CALCIUM_CHANNEL_ACTIVITY
776	CACNA1D	calcium channel, voltage-dependent, L type, alpha 1D subunit									CATION_CHANNEL_ACTIVITY	GATED_CHANNEL_ACTIVITY	METAL_ION_TRANSMEMBRANE_TRANSPORTER_ACTIVITY		ION_CHANNEL_ACTIVITY	TRANSMEMBRANE_TRANSPORTER_ACTIVITY	SUBSTRATE_SPECIFIC_CHANNEL_ACTIVITY		CATION_TRANSMEMBRANE_TRANSPORTER_ACTIVITY	SUBSTRATE_SPECIFIC_TRANSMEMBRANE_TRANSPORTER_ACTIVITY		VOLTAGE_GATED_CATION_CHANNEL_ACTIVITY	VOLTAGE_GATED_CHANNEL_ACTIVITY	SUBSTRATE_SPECIFIC_TRANSPORTER_ACTIVITY	ION_TRANSMEMBRANE_TRANSPORTER_ACTIVITY	VOLTAGE_GATED_CALCIUM_CHANNEL_ACTIVITY						CALCIUM_CHANNEL_ACTIVITY
778	CACNA1F	calcium channel, voltage-dependent, L type, alpha 1F subunit									CATION_CHANNEL_ACTIVITY	GATED_CHANNEL_ACTIVITY	METAL_ION_TRANSMEMBRANE_TRANSPORTER_ACTIVITY		ION_CHANNEL_ACTIVITY	TRANSMEMBRANE_TRANSPORTER_ACTIVITY	SUBSTRATE_SPECIFIC_CHANNEL_ACTIVITY		CATION_TRANSMEMBRANE_TRANSPORTER_ACTIVITY	SUBSTRATE_SPECIFIC_TRANSMEMBRANE_TRANSPORTER_ACTIVITY		VOLTAGE_GATED_CATION_CHANNEL_ACTIVITY	VOLTAGE_GATED_CHANNEL_ACTIVITY	SUBSTRATE_SPECIFIC_TRANSPORTER_ACTIVITY	ION_TRANSMEMBRANE_TRANSPORTER_ACTIVITY	VOLTAGE_GATED_CALCIUM_CHANNEL_ACTIVITY						CALCIUM_CHANNEL_ACTIVITY
783	CACNB2	calcium channel, voltage-dependent, beta 2 subunit									CATION_CHANNEL_ACTIVITY	GATED_CHANNEL_ACTIVITY	METAL_ION_TRANSMEMBRANE_TRANSPORTER_ACTIVITY		ION_CHANNEL_ACTIVITY	TRANSMEMBRANE_TRANSPORTER_ACTIVITY	SUBSTRATE_SPECIFIC_CHANNEL_ACTIVITY		CATION_TRANSMEMBRANE_TRANSPORTER_ACTIVITY	SUBSTRATE_SPECIFIC_TRANSMEMBRANE_TRANSPORTER_ACTIVITY		VOLTAGE_GATED_CATION_CHANNEL_ACTIVITY	VOLTAGE_GATED_CHANNEL_ACTIVITY	SUBSTRATE_SPECIFIC_TRANSPORTER_ACTIVITY	ION_TRANSMEMBRANE_TRANSPORTER_ACTIVITY	VOLTAGE_GATED_CALCIUM_CHANNEL_ACTIVITY						CALCIUM_CHANNEL_ACTIVITY
8912	CACNA1H	calcium channel, voltage-dependent, T type, alpha 1H subunit									CATION_CHANNEL_ACTIVITY	GATED_CHANNEL_ACTIVITY	METAL_ION_TRANSMEMBRANE_TRANSPORTER_ACTIVITY		ION_CHANNEL_ACTIVITY	TRANSMEMBRANE_TRANSPORTER_ACTIVITY	SUBSTRATE_SPECIFIC_CHANNEL_ACTIVITY		CATION_TRANSMEMBRANE_TRANSPORTER_ACTIVITY	SUBSTRATE_SPECIFIC_TRANSMEMBRANE_TRANSPORTER_ACTIVITY		VOLTAGE_GATED_CATION_CHANNEL_ACTIVITY	VOLTAGE_GATED_CHANNEL_ACTIVITY	SUBSTRATE_SPECIFIC_TRANSPORTER_ACTIVITY	ION_TRANSMEMBRANE_TRANSPORTER_ACTIVITY	VOLTAGE_GATED_CALCIUM_CHANNEL_ACTIVITY						CALCIUM_CHANNEL_ACTIVITY
8913	CACNA1G	calcium channel, voltage-dependent, T type, alpha 1G subunit									CATION_CHANNEL_ACTIVITY	GATED_CHANNEL_ACTIVITY	METAL_ION_TRANSMEMBRANE_TRANSPORTER_ACTIVITY		ION_CHANNEL_ACTIVITY	TRANSMEMBRANE_TRANSPORTER_ACTIVITY	SUBSTRATE_SPECIFIC_CHANNEL_ACTIVITY		CATION_TRANSMEMBRANE_TRANSPORTER_ACTIVITY	SUBSTRATE_SPECIFIC_TRANSMEMBRANE_TRANSPORTER_ACTIVITY		VOLTAGE_GATED_CATION_CHANNEL_ACTIVITY	VOLTAGE_GATED_CHANNEL_ACTIVITY	SUBSTRATE_SPECIFIC_TRANSPORTER_ACTIVITY	ION_TRANSMEMBRANE_TRANSPORTER_ACTIVITY	VOLTAGE_GATED_CALCIUM_CHANNEL_ACTIVITY						CALCIUM_CHANNEL_ACTIVITY
6326	SCN2A	sodium channel, voltage-gated, type II, alpha subunit									CATION_CHANNEL_ACTIVITY	GATED_CHANNEL_ACTIVITY	METAL_ION_TRANSMEMBRANE_TRANSPORTER_ACTIVITY		ION_CHANNEL_ACTIVITY	TRANSMEMBRANE_TRANSPORTER_ACTIVITY	SUBSTRATE_SPECIFIC_CHANNEL_ACTIVITY		CATION_TRANSMEMBRANE_TRANSPORTER_ACTIVITY	SUBSTRATE_SPECIFIC_TRANSMEMBRANE_TRANSPORTER_ACTIVITY		VOLTAGE_GATED_CATION_CHANNEL_ACTIVITY	VOLTAGE_GATED_CHANNEL_ACTIVITY	SUBSTRATE_SPECIFIC_TRANSPORTER_ACTIVITY	ION_TRANSMEMBRANE_TRANSPORTER_ACTIVITY
6332	SCN7A	sodium channel, voltage-gated, type VII, alpha									CATION_CHANNEL_ACTIVITY	GATED_CHANNEL_ACTIVITY	METAL_ION_TRANSMEMBRANE_TRANSPORTER_ACTIVITY		ION_CHANNEL_ACTIVITY	TRANSMEMBRANE_TRANSPORTER_ACTIVITY	SUBSTRATE_SPECIFIC_CHANNEL_ACTIVITY		CATION_TRANSMEMBRANE_TRANSPORTER_ACTIVITY	SUBSTRATE_SPECIFIC_TRANSMEMBRANE_TRANSPORTER_ACTIVITY		VOLTAGE_GATED_CATION_CHANNEL_ACTIVITY	VOLTAGE_GATED_CHANNEL_ACTIVITY	SUBSTRATE_SPECIFIC_TRANSPORTER_ACTIVITY	ION_TRANSMEMBRANE_TRANSPORTER_ACTIVITY
3766	KCNJ10	potassium inwardly-rectifying channel, subfamily J, member 10									CATION_CHANNEL_ACTIVITY	GATED_CHANNEL_ACTIVITY	METAL_ION_TRANSMEMBRANE_TRANSPORTER_ACTIVITY		ION_CHANNEL_ACTIVITY	TRANSMEMBRANE_TRANSPORTER_ACTIVITY	SUBSTRATE_SPECIFIC_CHANNEL_ACTIVITY		CATION_TRANSMEMBRANE_TRANSPORTER_ACTIVITY	SUBSTRATE_SPECIFIC_TRANSMEMBRANE_TRANSPORTER_ACTIVITY		VOLTAGE_GATED_CATION_CHANNEL_ACTIVITY	VOLTAGE_GATED_CHANNEL_ACTIVITY	SUBSTRATE_SPECIFIC_TRANSPORTER_ACTIVITY	ION_TRANSMEMBRANE_TRANSPORTER_ACTIVITY
3785	KCNQ2	potassium voltage-gated channel, KQT-like subfamily, member 2									CATION_CHANNEL_ACTIVITY	GATED_CHANNEL_ACTIVITY	METAL_ION_TRANSMEMBRANE_TRANSPORTER_ACTIVITY		ION_CHANNEL_ACTIVITY	TRANSMEMBRANE_TRANSPORTER_ACTIVITY	SUBSTRATE_SPECIFIC_CHANNEL_ACTIVITY		CATION_TRANSMEMBRANE_TRANSPORTER_ACTIVITY	SUBSTRATE_SPECIFIC_TRANSMEMBRANE_TRANSPORTER_ACTIVITY		VOLTAGE_GATED_CATION_CHANNEL_ACTIVITY	VOLTAGE_GATED_CHANNEL_ACTIVITY	SUBSTRATE_SPECIFIC_TRANSPORTER_ACTIVITY	ION_TRANSMEMBRANE_TRANSPORTER_ACTIVITY
3786	KCNQ3	potassium voltage-gated channel, KQT-like subfamily, member 3									CATION_CHANNEL_ACTIVITY	GATED_CHANNEL_ACTIVITY	METAL_ION_TRANSMEMBRANE_TRANSPORTER_ACTIVITY		ION_CHANNEL_ACTIVITY	TRANSMEMBRANE_TRANSPORTER_ACTIVITY	SUBSTRATE_SPECIFIC_CHANNEL_ACTIVITY		CATION_TRANSMEMBRANE_TRANSPORTER_ACTIVITY	SUBSTRATE_SPECIFIC_TRANSMEMBRANE_TRANSPORTER_ACTIVITY		VOLTAGE_GATED_CATION_CHANNEL_ACTIVITY	VOLTAGE_GATED_CHANNEL_ACTIVITY	SUBSTRATE_SPECIFIC_TRANSPORTER_ACTIVITY	ION_TRANSMEMBRANE_TRANSPORTER_ACTIVITY
1142	CHRNB3	cholinergic receptor, nicotinic, beta 3									CATION_CHANNEL_ACTIVITY	GATED_CHANNEL_ACTIVITY	METAL_ION_TRANSMEMBRANE_TRANSPORTER_ACTIVITY		ION_CHANNEL_ACTIVITY	TRANSMEMBRANE_TRANSPORTER_ACTIVITY	SUBSTRATE_SPECIFIC_CHANNEL_ACTIVITY		CATION_TRANSMEMBRANE_TRANSPORTER_ACTIVITY	SUBSTRATE_SPECIFIC_TRANSMEMBRANE_TRANSPORTER_ACTIVITY				SUBSTRATE_SPECIFIC_TRANSPORTER_ACTIVITY	ION_TRANSMEMBRANE_TRANSPORTER_ACTIVITY																							EXCITATORY_EXTRACELLULAR_LIGAND_GATED_ION_CHANNEL_ACTIVITY	EXTRACELLULAR_LIGAND_GATED_ION_CHANNEL_ACTIVITY
3359	HTR3A	5-hydroxytryptamine (serotonin) receptor 3A									CATION_CHANNEL_ACTIVITY	GATED_CHANNEL_ACTIVITY	METAL_ION_TRANSMEMBRANE_TRANSPORTER_ACTIVITY		ION_CHANNEL_ACTIVITY	TRANSMEMBRANE_TRANSPORTER_ACTIVITY	SUBSTRATE_SPECIFIC_CHANNEL_ACTIVITY		CATION_TRANSMEMBRANE_TRANSPORTER_ACTIVITY	SUBSTRATE_SPECIFIC_TRANSMEMBRANE_TRANSPORTER_ACTIVITY				SUBSTRATE_SPECIFIC_TRANSPORTER_ACTIVITY	ION_TRANSMEMBRANE_TRANSPORTER_ACTIVITY																							EXCITATORY_EXTRACELLULAR_LIGAND_GATED_ION_CHANNEL_ACTIVITY	EXTRACELLULAR_LIGAND_GATED_ION_CHANNEL_ACTIVITY
5025	P2RX4	purinergic receptor P2X, ligand-gated ion channel, 4									CATION_CHANNEL_ACTIVITY	GATED_CHANNEL_ACTIVITY	METAL_ION_TRANSMEMBRANE_TRANSPORTER_ACTIVITY		ION_CHANNEL_ACTIVITY	TRANSMEMBRANE_TRANSPORTER_ACTIVITY	SUBSTRATE_SPECIFIC_CHANNEL_ACTIVITY		CATION_TRANSMEMBRANE_TRANSPORTER_ACTIVITY	SUBSTRATE_SPECIFIC_TRANSMEMBRANE_TRANSPORTER_ACTIVITY				SUBSTRATE_SPECIFIC_TRANSPORTER_ACTIVITY	ION_TRANSMEMBRANE_TRANSPORTER_ACTIVITY																							EXCITATORY_EXTRACELLULAR_LIGAND_GATED_ION_CHANNEL_ACTIVITY	EXTRACELLULAR_LIGAND_GATED_ION_CHANNEL_ACTIVITY
4308	TRPM1	transient receptor potential cation channel, subfamily M, member 1									CATION_CHANNEL_ACTIVITY		METAL_ION_TRANSMEMBRANE_TRANSPORTER_ACTIVITY		ION_CHANNEL_ACTIVITY	TRANSMEMBRANE_TRANSPORTER_ACTIVITY	SUBSTRATE_SPECIFIC_CHANNEL_ACTIVITY		CATION_TRANSMEMBRANE_TRANSPORTER_ACTIVITY	SUBSTRATE_SPECIFIC_TRANSMEMBRANE_TRANSPORTER_ACTIVITY				SUBSTRATE_SPECIFIC_TRANSPORTER_ACTIVITY	ION_TRANSMEMBRANE_TRANSPORTER_ACTIVITY							CALCIUM_CHANNEL_ACTIVITY
2742	GLRA2	glycine receptor, alpha 2										GATED_CHANNEL_ACTIVITY			ION_CHANNEL_ACTIVITY	TRANSMEMBRANE_TRANSPORTER_ACTIVITY	SUBSTRATE_SPECIFIC_CHANNEL_ACTIVITY			SUBSTRATE_SPECIFIC_TRANSMEMBRANE_TRANSPORTER_ACTIVITY				SUBSTRATE_SPECIFIC_TRANSPORTER_ACTIVITY	ION_TRANSMEMBRANE_TRANSPORTER_ACTIVITY																							EXCITATORY_EXTRACELLULAR_LIGAND_GATED_ION_CHANNEL_ACTIVITY	EXTRACELLULAR_LIGAND_GATED_ION_CHANNEL_ACTIVITY
64924	SLC30A5	solute carrier family 30 (zinc transporter), member 5											METAL_ION_TRANSMEMBRANE_TRANSPORTER_ACTIVITY			TRANSMEMBRANE_TRANSPORTER_ACTIVITY			CATION_TRANSMEMBRANE_TRANSPORTER_ACTIVITY	SUBSTRATE_SPECIFIC_TRANSMEMBRANE_TRANSPORTER_ACTIVITY				SUBSTRATE_SPECIFIC_TRANSPORTER_ACTIVITY	ION_TRANSMEMBRANE_TRANSPORTER_ACTIVITY
10479	SLC9A6	solute carrier family 9 (sodium/hydrogen exchanger), member 6														TRANSMEMBRANE_TRANSPORTER_ACTIVITY			CATION_TRANSMEMBRANE_TRANSPORTER_ACTIVITY	SUBSTRATE_SPECIFIC_TRANSMEMBRANE_TRANSPORTER_ACTIVITY				SUBSTRATE_SPECIFIC_TRANSPORTER_ACTIVITY	ION_TRANSMEMBRANE_TRANSPORTER_ACTIVITY
6535	SLC6A8	solute carrier family 6 (neurotransmitter transporter, creatine), member 8														TRANSMEMBRANE_TRANSPORTER_ACTIVITY			CATION_TRANSMEMBRANE_TRANSPORTER_ACTIVITY	SUBSTRATE_SPECIFIC_TRANSMEMBRANE_TRANSPORTER_ACTIVITY				SUBSTRATE_SPECIFIC_TRANSPORTER_ACTIVITY	ION_TRANSMEMBRANE_TRANSPORTER_ACTIVITY
8604	SLC25A12	solute carrier family 25 (mitochondrial carrier, Aralar), member 12														TRANSMEMBRANE_TRANSPORTER_ACTIVITY				SUBSTRATE_SPECIFIC_TRANSMEMBRANE_TRANSPORTER_ACTIVITY				SUBSTRATE_SPECIFIC_TRANSPORTER_ACTIVITY
6505	SLC1A1	solute carrier family 1 (neuronal/epithelial high affinity glutamate transporter, system Xag), member 1														TRANSMEMBRANE_TRANSPORTER_ACTIVITY				SUBSTRATE_SPECIFIC_TRANSMEMBRANE_TRANSPORTER_ACTIVITY				SUBSTRATE_SPECIFIC_TRANSPORTER_ACTIVITY
9194	SLC16A7	solute carrier family 16, member 7 (monocarboxylic acid transporter 2)														TRANSMEMBRANE_TRANSPORTER_ACTIVITY				SUBSTRATE_SPECIFIC_TRANSMEMBRANE_TRANSPORTER_ACTIVITY				SUBSTRATE_SPECIFIC_TRANSPORTER_ACTIVITY
23443	SLC35A3	solute carrier family 35 (UDP-N-acetylglucosamine (UDP-GlcNAc) transporter), member A3														TRANSMEMBRANE_TRANSPORTER_ACTIVITY				SUBSTRATE_SPECIFIC_TRANSMEMBRANE_TRANSPORTER_ACTIVITY				SUBSTRATE_SPECIFIC_TRANSPORTER_ACTIVITY
6531	SLC6A3	solute carrier family 6 (neurotransmitter transporter, dopamine), member 3														TRANSMEMBRANE_TRANSPORTER_ACTIVITY
6532	SLC6A4	solute carrier family 6 (neurotransmitter transporter, serotonin), member 4														TRANSMEMBRANE_TRANSPORTER_ACTIVITY
324	APC	adenomatous polyposis coli																CYTOSKELETAL_PROTEIN_BINDING									ENZYME_BINDING									ENZYME_REGULATOR_ACTIVITY								TUBULIN_BINDING
23542	MAPK8IP2	mitogen-activated protein kinase 8 interacting protein 2																CYTOSKELETAL_PROTEIN_BINDING									ENZYME_BINDING									ENZYME_REGULATOR_ACTIVITY
23191	CYFIP1	cytoplasmic FMR1 interacting protein 1																CYTOSKELETAL_PROTEIN_BINDING									ENZYME_BINDING
667	DST	dystonin																CYTOSKELETAL_PROTEIN_BINDING										PROTEIN_C_TERMINUS_BINDING
10458	BAIAP2	BAI1-associated protein 2																CYTOSKELETAL_PROTEIN_BINDING										PROTEIN_C_TERMINUS_BINDING
10128	LRPPRC	leucine-rich PPR-motif containing																CYTOSKELETAL_PROTEIN_BINDING																										TUBULIN_BINDING
675	BRCA2	breast cancer 2, early onset																CYTOSKELETAL_PROTEIN_BINDING																										TUBULIN_BINDING
80184	CEP290	centrosomal protein 290kDa																CYTOSKELETAL_PROTEIN_BINDING																										TUBULIN_BINDING
114791	TUBGCP5	tubulin, gamma complex associated protein 5																CYTOSKELETAL_PROTEIN_BINDING																										TUBULIN_BINDING
1641	DCX	doublecortin																CYTOSKELETAL_PROTEIN_BINDING																										TUBULIN_BINDING
26056	RAB11FIP5	RAB11 family interacting protein 5 (class I)																CYTOSKELETAL_PROTEIN_BINDING																										TUBULIN_BINDING
23026	MYO16	myosin XVI																CYTOSKELETAL_PROTEIN_BINDING
1756	DMD	dystrophin																CYTOSKELETAL_PROTEIN_BINDING
11133	KPTN	kaptin (actin binding protein)																CYTOSKELETAL_PROTEIN_BINDING
23345	SYNE1	spectrin repeat containing, nuclear envelope 1																CYTOSKELETAL_PROTEIN_BINDING
4897	NRCAM	neuronal cell adhesion molecule																CYTOSKELETAL_PROTEIN_BINDING
2033	EP300	E1A binding protein p300																			DNA_BINDING							PROTEIN_C_TERMINUS_BINDING			TRANSCRIPTION_FACTOR_ACTIVITY				TRANSCRIPTION_FACTOR_BINDING
9915	ARNT2	aryl-hydrocarbon receptor nuclear translocator 2																			DNA_BINDING										TRANSCRIPTION_FACTOR_ACTIVITY				TRANSCRIPTION_FACTOR_BINDING		PROTEIN_DIMERIZATION_ACTIVITY
1387	CREBBP	CREB binding protein																			DNA_BINDING										TRANSCRIPTION_FACTOR_ACTIVITY				TRANSCRIPTION_FACTOR_BINDING
4520	MTF1	metal-regulatory transcription factor 1																			DNA_BINDING										TRANSCRIPTION_FACTOR_ACTIVITY				TRANSCRIPTION_FACTOR_BINDING
10664	CTCF	CCCTC-binding factor (zinc finger protein)																			DNA_BINDING										TRANSCRIPTION_FACTOR_ACTIVITY				TRANSCRIPTION_FACTOR_BINDING
4152	MBD1	methyl-CpG binding domain protein 1																			DNA_BINDING										TRANSCRIPTION_FACTOR_ACTIVITY				TRANSCRIPTION_FACTOR_BINDING
10765	KDM5B	lysine (K)-specific demethylase 5B																			DNA_BINDING										TRANSCRIPTION_FACTOR_ACTIVITY
10716	TBR1	T-box, brain, 1																			DNA_BINDING										TRANSCRIPTION_FACTOR_ACTIVITY
1746	DLX2	distal-less homeobox 2																			DNA_BINDING										TRANSCRIPTION_FACTOR_ACTIVITY
1750	DLX6	distal-less homeobox 6																			DNA_BINDING										TRANSCRIPTION_FACTOR_ACTIVITY
1959	EGR2	early growth response 2																			DNA_BINDING										TRANSCRIPTION_FACTOR_ACTIVITY
2290	FOXG1	forkhead box G1																			DNA_BINDING										TRANSCRIPTION_FACTOR_ACTIVITY
27125	AFF4	AF4/FMR2 family, member 4																			DNA_BINDING										TRANSCRIPTION_FACTOR_ACTIVITY
4010	LMX1B	LIM homeobox transcription factor 1, beta																			DNA_BINDING										TRANSCRIPTION_FACTOR_ACTIVITY
4862	NPAS2	neuronal PAS domain protein 2																			DNA_BINDING										TRANSCRIPTION_FACTOR_ACTIVITY
6660	SOX5	SRY (sex determining region Y)-box 5																			DNA_BINDING										TRANSCRIPTION_FACTOR_ACTIVITY
6925	TCF4	transcription factor 4																			DNA_BINDING										TRANSCRIPTION_FACTOR_ACTIVITY
4204	MECP2	methyl CpG binding protein 2 (Rett syndrome)																			DNA_BINDING														TRANSCRIPTION_FACTOR_BINDING
8930	MBD4	methyl-CpG binding domain protein 4																			DNA_BINDING
10075	HUWE1	HECT, UBA and WWE domain containing 1																			DNA_BINDING
3150	HMGN1	high mobility group nucleosome binding domain 1																			DNA_BINDING
25913	POT1	protection of telomeres 1 homolog (S. pombe)																			DNA_BINDING
23293	SMG6	smg-6 homolog, nonsense mediated mRNA decay factor (C. elegans)																			DNA_BINDING
1106	CHD2	chromodomain helicase DNA binding protein 2																			DNA_BINDING
7150	TOP1	topoisomerase (DNA) I																			DNA_BINDING
7508	XPC	xeroderma pigmentosum, complementation group C																			DNA_BINDING
53615	MBD3	methyl-CpG binding domain protein 3																			DNA_BINDING
57492	ARID1B	AT rich interactive domain 1B (SWI1-like)																			DNA_BINDING
9732	DOCK4	dedicator of cytokinesis 4																									ENZYME_BINDING									ENZYME_REGULATOR_ACTIVITY
2245	FGD1	FYVE, RhoGEF and PH domain containing 1																									ENZYME_BINDING									ENZYME_REGULATOR_ACTIVITY
6647	SOD1	superoxide dismutase 1, soluble																									ENZYME_BINDING												OXIDOREDUCTASE_ACTIVITY
9722	NOS1AP	nitric oxide synthase 1 (neuronal) adaptor protein																									ENZYME_BINDING
10013	HDAC6	histone deacetylase 6																									ENZYME_BINDING
27352	SGSM3	small G protein signaling modulator 3																									ENZYME_BINDING
5054	SERPINE1	serpin peptidase inhibitor, clade E (nexin, plasminogen activator inhibitor type 1), member 1																									ENZYME_BINDING
5329	PLAUR	plasminogen activator, urokinase receptor																									ENZYME_BINDING
7531	YWHAE	tyrosine 3-monooxygenase/tryptophan 5-monooxygenase activation protein, epsilon polypeptide																									ENZYME_BINDING
10055	SAE1	SUMO1 activating enzyme subunit 1																										PROTEIN_C_TERMINUS_BINDING								ENZYME_REGULATOR_ACTIVITY	PROTEIN_DIMERIZATION_ACTIVITY
1499	CTNNB1	catenin (cadherin-associated protein), beta 1, 88kDa																										PROTEIN_C_TERMINUS_BINDING
1742	DLG4	discs, large homolog 4 (Drosophila)																										PROTEIN_C_TERMINUS_BINDING
3265	HRAS	v-Ha-ras Harvey rat sarcoma viral oncogene homolog																										PROTEIN_C_TERMINUS_BINDING
54715	RBFOX1	RNA binding protein, fox-1 homolog (C. elegans) 1																										PROTEIN_C_TERMINUS_BINDING
64324	NSD1	nuclear receptor binding SET domain protein 1																																	TRANSCRIPTION_FACTOR_BINDING
221037	JMJD1C	jumonji domain containing 1C																																	TRANSCRIPTION_FACTOR_BINDING
9320	TRIP12	thyroid hormone receptor interactor 12																																	TRANSCRIPTION_FACTOR_BINDING
27044	SND1	staphylococcal nuclease and tudor domain containing 1																																	TRANSCRIPTION_FACTOR_BINDING
3084	NRG1	neuregulin 1																																	TRANSCRIPTION_FACTOR_BINDING
9759	HDAC4	histone deacetylase 4																																	TRANSCRIPTION_FACTOR_BINDING
4774	NFIA	nuclear factor I/A																																	TRANSCRIPTION_FACTOR_BINDING
2876	GPX1	glutathione peroxidase 1																																		ENZYME_REGULATOR_ACTIVITY
4983	OPHN1	oligophrenin 1																																		ENZYME_REGULATOR_ACTIVITY
4763	NF1	neurofibromin 1																																		ENZYME_REGULATOR_ACTIVITY
22999	RIMS1	regulating synaptic membrane exocytosis 1																																		ENZYME_REGULATOR_ACTIVITY
11069	RAPGEF4	Rap guanine nucleotide exchange factor (GEF) 4																																		ENZYME_REGULATOR_ACTIVITY
1027	CDKN1B	cyclin-dependent kinase inhibitor 1B (p27, Kip1)																																		ENZYME_REGULATOR_ACTIVITY
84152	PPP1R1B	protein phosphatase 1, regulatory (inhibitor) subunit 1B																																		ENZYME_REGULATOR_ACTIVITY
241	ALOX5AP	arachidonate 5-lipoxygenase-activating protein																																		ENZYME_REGULATOR_ACTIVITY
7057	THBS1	thrombospondin 1																																		ENZYME_REGULATOR_ACTIVITY
8564	KMO	kynurenine 3-monooxygenase (kynurenine 3-hydroxylase)																																					OXIDOREDUCTASE_ACTIVITY				MONOOXYGENASE_ACTIVITY
1584	CYP11B1	cytochrome P450, family 11, subfamily B, polypeptide 1																																					OXIDOREDUCTASE_ACTIVITY				MONOOXYGENASE_ACTIVITY
4843	NOS2	nitric oxide synthase 2, inducible																																					OXIDOREDUCTASE_ACTIVITY				MONOOXYGENASE_ACTIVITY
5053	PAH	phenylalanine hydroxylase																																					OXIDOREDUCTASE_ACTIVITY				MONOOXYGENASE_ACTIVITY
7054	TH	tyrosine hydroxylase																																					OXIDOREDUCTASE_ACTIVITY				MONOOXYGENASE_ACTIVITY
2820	GPD2	glycerol-3-phosphate dehydrogenase 2 (mitochondrial)																																					OXIDOREDUCTASE_ACTIVITY
4524	MTHFR	methylenetetrahydrofolate reductase (NAD(P)H)																																					OXIDOREDUCTASE_ACTIVITY
5625	PRODH	proline dehydrogenase (oxidase) 1																																					OXIDOREDUCTASE_ACTIVITY
220	ALDH1A3	aldehyde dehydrogenase 1 family, member A3																																					OXIDOREDUCTASE_ACTIVITY
7915	ALDH5A1	aldehyde dehydrogenase 5 family, member A1																																					OXIDOREDUCTASE_ACTIVITY
1717	DHCR7	7-dehydrocholesterol reductase																																					OXIDOREDUCTASE_ACTIVITY
6716	SRD5A2	steroid-5-alpha-reductase, alpha polypeptide 2 (3-oxo-5 alpha-steroid delta 4-dehydrogenase alpha 2)																																					OXIDOREDUCTASE_ACTIVITY
2109	ETFB	electron-transfer-flavoprotein, beta polypeptide																																					OXIDOREDUCTASE_ACTIVITY
4129	MAOB	monoamine oxidase B																																					OXIDOREDUCTASE_ACTIVITY
6999	TDO2	tryptophan 2,3-dioxygenase																																					OXIDOREDUCTASE_ACTIVITY
5728	PTEN	phosphatase and tensin homolog																																							PHOSPHORIC_ESTER_HYDROLASE_ACTIVITY
5137	PDE1C	phosphodiesterase 1C, calmodulin-dependent 70kDa																																							PHOSPHORIC_ESTER_HYDROLASE_ACTIVITY
5141	PDE4A	phosphodiesterase 4A, cAMP-specific																																							PHOSPHORIC_ESTER_HYDROLASE_ACTIVITY
5142	PDE4B	phosphodiesterase 4B, cAMP-specific																																							PHOSPHORIC_ESTER_HYDROLASE_ACTIVITY
5333	PLCD1	phospholipase C, delta 1																																							PHOSPHORIC_ESTER_HYDROLASE_ACTIVITY
5781	PTPN11	protein tyrosine phosphatase, non-receptor type 11																																							PHOSPHORIC_ESTER_HYDROLASE_ACTIVITY
6305	SBF1	SET binding factor 1																																							PHOSPHORIC_ESTER_HYDROLASE_ACTIVITY
3628	INPP1	inositol polyphosphate-1-phosphatase																																							PHOSPHORIC_ESTER_HYDROLASE_ACTIVITY
1612	DAPK1	death-associated protein kinase 1
10347	ABCA7	ATP-binding cassette, sub-family A (ABC1), member 7
6792	CDKL5	cyclin-dependent kinase-like 5
80155	NAA15	N(alpha)-acetyltransferase 15, NatA auxiliary subunit
7053	TGM3	transglutaminase 3 (E polypeptide, protein-glutamine-gamma-glutamyltransferase)
2162	F13A1	coagulation factor XIII, A1 polypeptide
1644	DDC	dopa decarboxylase (aromatic L-amino acid decarboxylase)
2571	GAD1	glutamate decarboxylase 1 (brain, 67kDa)
765	CA6	carbonic anhydrase VI
875	CBS	cystathionine-beta-synthase
2977	GUCY1A2	guanylate cyclase 1, soluble, alpha 2
158	ADSL	adenylosuccinate lyase
2739	GLO1	glyoxalase I
3211	HOXB1	homeobox B1
5191	PEX7	peroxisomal biogenesis factor 7
51733	UPB1	ureidopropionase, beta
95	ACY1	aminoacylase 1
100	ADA	adenosine deaminase
270	AMPD1	adenosine monophosphate deaminase 1
3800	KIF5C	kinesin family member 5C
585	BBS4	Bardet-Biedl syndrome 4
2902	GRIN1	glutamate receptor, ionotropic, N-methyl D-aspartate 1
5071	PARK2	parkinson protein 2, E3 ubiquitin protein ligase (parkin)
51366	UBR5	ubiquitin protein ligase E3 component n-recognin 5
7328	UBE2H	ubiquitin-conjugating enzyme E2H
9690	UBE3C	ubiquitin protein ligase E3C
2969	GTF2I	general transcription factor IIi
9013	TAF1C	TATA box binding protein (TBP)-associated factor, RNA polymerase I, C, 110kDa
3198	HOXA1	homeobox A1
4208	MEF2C	myocyte enhancer factor 2C
55870	ASH1L	ash1 (absent, small, or homeotic)-like (Drosophila)
6934	TCF7L2	transcription factor 7-like 2 (T-cell specific, HMG-box)
2131	EXT1	exostosin 1
55624	POMGNT1	protein O-linked mannose beta1,2-N-acetylglucosaminyltransferase
8473	OGT	O-linked N-acetylglucosamine (GlcNAc) transferase (UDP-N-acetylglucosamine:polypeptide-N-acetylglucosaminyl transferase)
301	ANXA1	annexin A1
4478	MSN	moesin
284217	LAMA1	laminin, alpha 1
3912	LAMB1	laminin, beta 1
10319	LAMC3	laminin, gamma 3
627	BDNF	brain-derived neurotrophic factor
7432	VIP	vasoactive intestinal peptide
9256	BZRAP1	benzodiazapine receptor (peripheral) associated protein 1
2934	GSN	gelsolin
79813	EHMT1	euchromatic histone-lysine N-methyltransferase 1
7248	TSC1	tuberous sclerosis 1
10059	DNM1L	dynamin 1-like
51655	RASD1	RAS, dexamethasone-induced 1
9630	GNA14	guanine nucleotide binding protein (G protein), alpha 14
2628	GATM	glycine amidinotransferase (L-arginine:glycine amidinotransferase)
2272	FHIT	fragile histidine triad gene
546	ATRX	alpha thalassemia/mental retardation syndrome X-linked
222537	HS3ST5	heparan sulfate (glucosamine) 3-O-sulfotransferase 5
23563	CHST5	carbohydrate (N-acetylglucosamine 6-O) sulfotransferase 5
4916	NTRK3	neurotrophic tyrosine kinase, receptor, type 3
8128	ST8SIA2	ST8 alpha-N-acetyl-neuraminide alpha-2,8-sialyltransferase 2
2099	ESR1	estrogen receptor 1
2171	FABP5	fatty acid binding protein 5 (psoriasis-associated)
2173	FABP7	fatty acid binding protein 7, brain
2059	EPS8	epidermal growth factor receptor pathway substrate 8
1977	EIF4E	eukaryotic translation initiation factor 4E
2332	FMR1	fragile X mental retardation 1
10921	RNPS1	RNA binding protein S1, serine-rich domain
3188	HNRNPH2	heterogeneous nuclear ribonucleoprotein H2 (H')
55998	NXF5	nuclear RNA export factor 5
56853	CELF4	CUGBP, Elav-like family member 4
8287	USP9Y	ubiquitin specific peptidase 9, Y-linked
9804	TOMM20	translocase of outer mitochondrial membrane 20 homolog (yeast)
2944	GSTM1	glutathione S-transferase mu 1
1006	CDH8	cadherin 8, type 2
1007	CDH9	cadherin 9, type 2 (T1-cadherin)
1008	CDH10	cadherin 10, type 2 (T2-cadherin)
10082	GPC6	glypican 6
1009	CDH11	cadherin 11, type 2, OB-cadherin (osteoblast)
10207	INADL	InaD-like (Drosophila)
10243	GPHN	gephyrin
104	ADARB1	adenosine deaminase, RNA-specific, B1
10518	CIB2	calcium and integrin binding family member 2
10522	DEAF1	deformed epidermal autoregulatory factor 1 (Drosophila)
10533	ATG7	ATG7 autophagy related 7 homolog (S. cerevisiae)
10651	MTX2	metaxin 2
10743	RAI1	retinoic acid induced 1
10771	ZMYND11	zinc finger, MYND-type containing 11
10787	NCKAP1	NCK-associated protein 1
111	ADCY5	adenylate cyclase 5
11141	IL1RAPL1	interleukin 1 receptor accessory protein-like 1
113201	CASC4	cancer susceptibility candidate 4
113246	C12orf57	chromosome 12 open reading frame 57
114785	MBD6	methyl-CpG binding domain protein 6
114805	GALNT13	UDP-N-acetyl-alpha-D-galactosamine:polypeptide N-acetylgalactosaminyltransferase 13 (GalNAc-T13)
116442	RAB39B	RAB39B, member RAS oncogene family
116987	AGAP1	ArfGAP with GTPase domain, ankyrin repeat and PH domain 1
117583	PARD3B	par-3 partitioning defective 3 homolog B (C. elegans)
121278	TPH2	tryptophan hydroxylase 2
123606	NIPA1	non imprinted in Prader-Willi/Angelman syndrome 1
124565	SLC38A10	solute carrier family 38, member 10
129684	CNTNAP5	contactin associated protein-like 5
131118	DNAJC19	DnaJ (Hsp40) homolog, subfamily C, member 19
134957	STXBP5	syntaxin binding protein 5 (tomosyn)
135	ADORA2A	adenosine A2a receptor
139411	PTCHD1	patched domain containing 1
140	ADORA3	adenosine A3 receptor
140733	MACROD2	MACRO domain containing 2
143241	DYDC1	DPY30 domain containing 1
143282	FGFBP3	fibroblast growth factor binding protein 3
144165	PRICKLE1	prickle homolog 1 (Drosophila)
145581	LRFN5	leucine rich repeat and fibronectin type III domain containing 5
145645	C15orf43	chromosome 15 open reading frame 43
151126	ZNF385B	zinc finger protein 385B
152330	CNTN4	contactin 4
1524	CX3CR1	chemokine (C-X3-C motif) receptor 1
152485	ZNF827	zinc finger protein 827
152579	SCFD2	sec1 family domain containing 2
157680	VPS13B	vacuolar protein sorting 13 homolog B (yeast)
158471	PRUNE2	prune homolog 2 (Drosophila)
158800	RHOXF1	Rhox homeobox family, member 1
1600	DAB1	disabled homolog 1 (Drosophila)
161357	MDGA2	MAM domain containing glycosylphosphatidylinositol anchor 2
165904	XIRP1	xin actin-binding repeat containing 1
1663	DDX11	DEAD/H (Asp-Glu-Ala-Asp/His) box polypeptide 11
166336	PRICKLE2	prickle homolog 2 (Drosophila)
168400	DDX53	DEAD (Asp-Glu-Ala-Asp) box polypeptide 53
170302	ARX	aristaless related homeobox
170572	HTR3C	5-hydroxytryptamine (serotonin) receptor 3, family member C
170692	ADAMTS18	ADAM metallopeptidase with thrombospondin type 1 motif, 18
1745	DLX1	distal-less homeobox 1
1804	DPP6	dipeptidyl-peptidase 6
1806	DPYD	dihydropyrimidine dehydrogenase
1826	DSCAM	Down syndrome cell adhesion molecule
1917	EEF1A2	eukaryotic translation elongation factor 1 alpha 2
1979	EIF4EBP2	eukaryotic translation initiation factor 4E binding protein 2
2009	EML1	echinoderm microtubule associated protein like 1
201266	SLC39A11	solute carrier family 39 (metal ion transporter), member 11
201456	FBXO15	F-box protein 15
2020	EN2	engrailed homeobox 2
202559	KHDRBS2	KH domain containing, RNA binding, signal transduction associated 2
205428	C3orf58	chromosome 3 open reading frame 58
2078	ERG	v-ets erythroblastosis virus E26 oncogene homolog (avian)
2103	ESRRB	estrogen-related receptor beta
2170	FABP3	fatty acid binding protein 3, muscle and heart (mammary-derived growth inhibitor)
2195	FAT1	FAT tumor suppressor homolog 1 (Drosophila)
220296	HEPACAM	hepatic and glial cell adhesion molecule
221035	REEP3	receptor accessory protein 3
221935	SDK1	sidekick homolog 1, cell adhesion molecule (chicken)
222962	SLC29A4	solute carrier family 29 (nucleoside transporters), member 4
2241	FER	fer (fps/fes related) tyrosine kinase
2243	FGA	fibrinogen alpha chain
22829	NLGN4Y	neuroligin 4, Y-linked
22845	DOLK	dolichol kinase
22846	VASH1	vasohibin 1
22854	NTNG1	netrin G1
22871	NLGN1	neuroligin 1
22909	FAN1	FANCD2/FANCI-associated nuclease 1
22941	SHANK2	SH3 and multiple ankyrin repeat domains 2
23001	WDFY3	WD repeat and FYVE domain containing 3
23040	MYT1L	myelin transcription factor 1-like
23096	IQSEC2	IQ motif and Sec7 domain 2
23112	TNRC6B	trinucleotide repeat containing 6B
23126	POGZ	pogo transposable element with ZNF domain
23133	PHF8	PHD finger protein 8
23135	KDM6B	lysine (K)-specific demethylase 6B
23167	EFR3A	EFR3 homolog A (S. cerevisiae)
23181	DIP2A	DIP2 disco-interacting protein 2 homolog A (Drosophila)
23189	KANK1	KN motif and ankyrin repeat domains 1
23233	EXOC6B	exocyst complex component 6B
23236	PLCB1	phospholipase C, beta 1 (phosphoinositide-specific)
23245	ASTN2	astrotactin 2
23261	CAMTA1	calmodulin binding transcription activator 1
23314	SATB2	SATB homeobox 2
2334	AFF2	AF4/FMR2 family, member 2
23362	PSD3	pleckstrin and Sec7 domain containing 3
23389	MED13L	mediator complex subunit 13-like
23394	ADNP	activity-dependent neuroprotector homeobox
23426	GRIP1	glutamate receptor interacting protein 1
2346	FOLH1	folate hydrolase (prostate-specific membrane antigen) 1
253980	KCTD13	potassium channel tetramerisation domain containing 13
254170	FBXO33	F-box protein 33
25769	SLC24A2	solute carrier family 24 (sodium/potassium/calcium exchanger), member 2
25836	NIPBL	Nipped-B homolog (Drosophila)
2596	GAP43	growth associated protein 43
26033	ATRNL1	attractin-like 1
26040	SETBP1	SET binding protein 1
26047	CNTNAP2	contactin associated protein-like 2
26050	SLITRK5	SLIT and NTRK-like family, member 5
26053	AUTS2	autism susceptibility candidate 2
26122	EPC2	enhancer of polycomb homolog 2 (Drosophila)
26137	ZBTB20	zinc finger and BTB domain containing 20
26188	OR1C1	olfactory receptor, family 1, subfamily C, member 1
2620	GAS2	growth arrest-specific 2
26280	IL1RAPL2	interleukin 1 receptor accessory protein-like 2
26470	SEZ6L2	seizure related 6 homolog (mouse)-like 2
26960	NBEA	neurobeachin
27071	DAPP1	dual adaptor of phosphotyrosine and 3-phosphoinositides
27086	FOXP1	forkhead box P1
27185	DISC1	disrupted in schizophrenia 1
27255	CNTN6	contactin 6
27303	RBMS3	RNA binding motif, single stranded interacting protein 3
27347	STK39	serine threonine kinase 39
274	BIN1	bridging integrator 1
27443	CECR2	cat eye syndrome chromosome region, candidate 2
275	AMT	aminomethyltransferase
2833	CXCR3	chemokine (C-X-C motif) receptor 3
284451	ODF3L2	outer dense fiber of sperm tails 3-like 2
285195	SLC9A9	solute carrier family 9 (sodium/hydrogen exchanger), member 9
285220	EPHA6	EPH receptor A6
2861	GPR37	G protein-coupled receptor 37 (endothelin receptor type B-like)
287	ANK2	ankyrin 2, neuronal
288	ANK3	ankyrin 3, node of Ranvier (ankyrin G)
2894	GRID1	glutamate receptor, ionotropic, delta 1
2895	GRID2	glutamate receptor, ionotropic, delta 2
29072	SETD2	SET domain containing 2
29119	CTNNA3	catenin (cadherin-associated protein), alpha 3
29123	ANKRD11	ankyrin repeat domain 11
29957	SLC25A24	solute carrier family 25 (mitochondrial carrier; phosphate carrier), member 24
30010	NXPH1	neurexophilin 1
30011	SH3KBP1	SH3-domain kinase binding protein 1
3105	HLA-A	major histocompatibility complex, class I, A
3123	HLA-DRB1	major histocompatibility complex, class II, DR beta 1
321	APBA2	amyloid beta (A4) precursor protein-binding, family A, member 2
3290	HSD11B1	hydroxysteroid (11-beta) dehydrogenase 1
3382	ICA1	islet cell autoantigen 1, 69kDa
340385	ZNF517	zinc finger protein 517
340533	KIAA2022	KIAA2022
344148	NCKAP5	NCK-associated protein 5
348980	HCN1	hyperpolarization activated cyclic nucleotide-gated potassium channel 1
349075	ZNF713	zinc finger protein 713
3720	JARID2	jumonji, AT rich interactive domain 2
3751	KCND2	potassium voltage-gated channel, Shal-related subfamily, member 2
3759	KCNJ2	potassium inwardly-rectifying channel, subfamily J, member 2
3778	KCNMA1	potassium large conductance calcium-activated channel, subfamily M, alpha member 1
392636	AGMO	alkylglycerol monooxygenase
3952	LEP	leptin
399979	SNX19	sorting nexin 19
401409	RAB19	RAB19, member RAS oncogene family
4036	LRP2	low density lipoprotein receptor-related protein 2
4076	CAPRIN1	cell cycle associated protein 1
4128	MAOA	monoamine oxidase A
4133	MAP2	microtubule-associated protein 2
438	ASMT	acetylserotonin O-methyltransferase
445	ASS1	argininosuccinate synthase 1
4548	MTR	5-methyltetrahydrofolate-homocysteine methyltransferase
4622	MYH4	myosin, heavy chain 4, skeletal muscle
4640	MYO1A	myosin IA
4698	NDUFA5	NADH dehydrogenase (ubiquinone) 1 alpha subcomplex, 5, 13kDa
473	RERE	arginine-glutamic acid dipeptide (RE) repeats
4745	NELL1	NEL-like 1 (chicken)
491	ATP2B2	ATPase, Ca++ transporting, plasma membrane 2
5013	OTX1	orthodenticle homeobox 1
5048	PAFAH1B1	platelet-activating factor acetylhydrolase 1b, regulatory subunit 1 (45kDa)
5067	CNTN3	contactin 3 (plasmacytoma associated)
5079	PAX5	paired box 5
50944	SHANK1	SH3 and multiple ankyrin repeat domains 1
5100	PCDH8	protocadherin 8
5101	PCDH9	protocadherin 9
51059	FAM135B	family with sequence similarity 135, member B
51107	APH1A	anterior pharynx defective 1 homolog A (C. elegans)
51111	SUV420H1	suppressor of variegation 4-20 homolog 1 (Drosophila)
51256	TBC1D7	TBC1 domain family, member 7
51322	WAC	WW domain containing adaptor with coiled-coil
51592	TRIM33	tripartite motif containing 33
51725	FBXO40	F-box protein 40
51760	SYT17	synaptotagmin XVII
5187	PER1	period homolog 1 (Drosophila)
5253	PHF2	PHD finger protein 2
5307	PITX1	paired-like homeodomain 1
53335	BCL11A	B-cell CLL/lymphoma 11A (zinc finger protein)
5350	PLN	phospholamban
53942	CNTN5	contactin 5
54165	DCUN1D1	DCN1, defective in cullin neddylation 1, domain containing 1 (S. cerevisiae)
54221	SNTG2	syntrophin, gamma 2
54413	NLGN3	neuroligin 3
5444	PON1	paraoxonase 1
54551	MAGEL2	MAGE-like 2
54584	GNB1L	guanine nucleotide binding protein (G protein), beta polypeptide 1-like
54768	HYDIN	hydrocephalus inducing homolog (mouse)
54806	AHI1	Abelson helper integration site 1
54862	CC2D1A	coiled-coil and C2 domain containing 1A
54913	RPP25	ribonuclease P/MRP 25kDa subunit
54984	PINX1	PIN2/TERF1 interacting, telomerase inhibitor 1
55079	FEZF2	FEZ family zinc finger 2
55148	UBR7	ubiquitin protein ligase E3 component n-recognin 7 (putative)
55209	SETD5	SET domain containing 5
55217	TMLHE	trimethyllysine hydroxylase, epsilon
55227	LRRC1	leucine rich repeat containing 1
55236	UBA6	ubiquitin-like modifier activating enzyme 6
55356	SLC22A15	solute carrier family 22, member 15
55619	DOCK10	dedicator of cytokinesis 10
55628	ZNF407	zinc finger protein 407
55636	CHD7	chromodomain helicase DNA binding protein 7
55689	YEATS2	YEATS domain containing 2
55777	MBD5	methyl-CpG binding domain protein 5
55799	CACNA2D3	calcium channel, voltage-dependent, alpha 2/delta subunit 3
55825	PECR	peroxisomal trans-2-enoyl-CoA reductase
55843	ARHGAP15	Rho GTPase activating protein 15
5595	MAPK3	mitogen-activated protein kinase 3
56105	PCDHGA11	protocadherin gamma subfamily A, 11
56134	PCDHAC2	protocadherin alpha subfamily C, 2
56135	PCDHAC1	protocadherin alpha subfamily C, 1
56136	PCDHA13	protocadherin alpha 13
56137	PCDHA12	protocadherin alpha 12
56138	PCDHA11	protocadherin alpha 11
56139	PCDHA10	protocadherin alpha 10
56140	PCDHA8	protocadherin alpha 8
56141	PCDHA7	protocadherin alpha 7
56142	PCDHA6	protocadherin alpha 6
56143	PCDHA5	protocadherin alpha 5
56144	PCDHA4	protocadherin alpha 4
56145	PCDHA3	protocadherin alpha 3
56146	PCDHA2	protocadherin alpha 2
56147	PCDHA1	protocadherin alpha 1
56160	NDNL2	necdin-like 2
5649	RELN	reelin
56940	DUSP22	dual specificity phosphatase 22
5716	PSMD10	proteasome (prosome, macropain) 26S subunit, non-ATPase, 10
57194	ATP10A	ATPase, class V, type 10A
57282	SLC4A10	solute carrier family 4, sodium bicarbonate transporter, member 10
5743	PTGS2	prostaglandin-endoperoxide synthase 2 (prostaglandin G/H synthase and cyclooxygenase)
57502	NLGN4X	neuroligin 4, X-linked
57526	PCDH19	protocadherin 19
57534	MIB1	mindbomb homolog 1 (Drosophila)
57554	LRRC7	leucine rich repeat containing 7
57555	NLGN2	neuroligin 2
57575	PCDH10	protocadherin 10
57582	KCNT1	potassium channel, subfamily T, member 1
57595	PDZD4	PDZ domain containing 4
57628	DPP10	dipeptidyl-peptidase 10 (non-functional)
57634	EP400	E1A binding protein p400
57643	ZSWIM5	zinc finger, SWIM-type containing 5
57680	CHD8	chromodomain helicase DNA binding protein 8
57691	KIAA1586	KIAA1586
57701	NCKAP5L	NCK-associated protein 5-like
58512	DLGAP3	discs, large (Drosophila) homolog-associated protein 3
6000	RGS7	regulator of G-protein signaling 7
60677	CELF6	CUGBP, Elav-like family member 6
6095	RORA	RAR-related orphan receptor A
6134	RPL10	ribosomal protein L10
6314	ATXN7	ataxin 7
6323	SCN1A	sodium channel, voltage-gated, type I, alpha subunit
6334	SCN8A	sodium channel, voltage gated, type VIII, alpha subunit
6383	SDC2	syndecan 2
64130	LIN7B	lin-7 homolog B (C. elegans)
64326	RFWD2	ring finger and WD repeat domain 2
64405	CDH22	cadherin 22, type 2
64478	CSMD1	CUB and Sushi multiple domains 1
6448	SGSH	N-sulfoglucosamine sulfohydrolase
64599	GIGYF1	GRB10 interacting GYF protein 1
64837	KLC2	kinesin light chain 2
64848	YTHDC2	YTH domain containing 2
65109	UPF3B	UPF3 regulator of nonsense transcripts homolog B (yeast)
65217	PCDH15	protocadherin-related 15
6586	SLIT3	slit homolog 3 (Drosophila)
6683	SPAST	spastin
673	BRAF	v-raf murine sarcoma viral oncogene homolog B1
6804	STX1A	syntaxin 1A (brain)
6812	STXBP1	syntaxin binding protein 1
6853	SYN1	synapsin I
6854	SYN2	synapsin II
6907	TBL1X	transducin (beta)-like 1X-linked
6942	TCF20	transcription factor 20 (AR1)
7102	TSPAN7	tetraspanin 7
7173	TPO	thyroid peroxidase
721	C4B	complement component 4B (Chido blood group)
7225	TRPC6	transient receptor potential cation channel, subfamily C, member 6
7247	TSN	translin
7337	UBE3A	ubiquitin protein ligase E3A
7429	VIL1	villin 1
747	DAGLA	diacylglycerol lipase, alpha
7471	WNT1	wingless-type MMTV integration site family, member 1
7472	WNT2	wingless-type MMTV integration site family member 2
7514	XPO1	exportin 1 (CRM1 homolog, yeast)
7554	ZNF8	zinc finger protein 8
7566	ZNF18	zinc finger protein 18
7837	PXDN	peroxidasin homolog (Drosophila)
7850	IL1R2	interleukin 1 receptor, type II
79155	TNIP2	TNFAIP3 interacting protein 2
79583	TMEM231	transmembrane protein 231
79623	GALNT14	UDP-N-acetyl-alpha-D-galactosamine:polypeptide N-acetylgalactosaminyltransferase 14 (GalNAc-T14)
79648	MCPH1	microcephalin 1
79718	TBL1XR1	transducin (beta)-like 1 X-linked receptor 1
7982	ST7	suppression of tumorigenicity 7
79853	TM4SF20	transmembrane 4 L six family member 20
79937	CNTNAP3	contactin associated protein-like 3
80790	CMIP	c-Maf inducing protein
80816	ASXL3	additional sex combs like 3 (Drosophila)
8139	GAN	gigaxonin
814	CAMK4	calcium/calmodulin-dependent protein kinase IV
81614	NIPA2	non imprinted in Prader-Willi/Angelman syndrome 2
81624	DIAPH3	diaphanous homolog 3 (Drosophila)
8218	CLTCL1	clathrin, heavy chain-like 1
8224	SYN3	synapsin III
8242	KDM5C	lysine (K)-specific demethylase 5C
83473	KATNAL2	katanin p60 subunit A-like 2
83478	ARHGAP24	Rho GTPase activating protein 24
83593	RASSF5	Ras association (RalGDS/AF-6) domain family member 5
83692	CD99L2	CD99 molecule-like 2
83852	SETDB2	SET domain, bifurcated 2
83943	IMMP2L	IMP2 inner mitochondrial membrane peptidase-like (S. cerevisiae)
83992	CTTNBP2	cortactin binding protein 2
84258	SYT3	synaptotagmin III
84332	DYDC2	DPY30 domain containing 2
84445	LZTS2	leucine zipper, putative tumor suppressor 2
84516	DCTN5	dynactin 5 (p25)
8452	CUL3	cullin 3
84871	AGBL4	ATP/GTP binding protein-like 4
84993	UBL7	ubiquitin-like 7 (bone marrow stromal cell-derived)
8500	PPFIA1	protein tyrosine phosphatase, receptor type, f polypeptide (PTPRF), interacting protein (liprin), alpha 1
85358	SHANK3	SH3 and multiple ankyrin repeat domains 3
85445	CNTNAP4	contactin associated protein-like 4
8801	SUCLG2	succinate-CoA ligase, GDP-forming, beta subunit
8831	SYNGAP1	synaptic Ras GTPase activating protein 1
8905	AP1S2	adaptor-related protein complex 1, sigma 2 subunit
8911	CACNA1I	calcium channel, voltage-dependent, T type, alpha 1I subunit
8924	HERC2	hect domain and RLD 2
8940	TOP3B	topoisomerase (DNA) III beta
89801	PPP1R3F	protein phosphatase 1, regulatory subunit 3F
89910	UBE3B	ubiquitin protein ligase E3B
9016	SLC25A14	solute carrier family 25 (mitochondrial carrier, brain), member 14
9037	SEMA5A	sema domain, seven thrombospondin repeats (type 1 and type 1-like), transmembrane domain (TM) and short cytoplasmic domain, (semaphorin) 5A
9044	BTAF1	BTAF1 RNA polymerase II, B-TFIID transcription factor-associated, 170kDa (Mot1 homolog, S. cerevisiae)
9123	SLC16A3	solute carrier family 16, member 3 (monocarboxylic acid transporter 4)
91584	PLXNA4	plexin A4
91752	ZNF804A	zinc finger protein 804A
9228	DLGAP2	discs, large (Drosophila) homolog-associated protein 2
92558	CCDC64	coiled-coil domain containing 64
93664	CADPS2	Ca++-dependent secretion activator 2
9379	NRXN2	neurexin 2
94056	SYAP1	synapse associated protein 1
9456	HOMER1	homer homolog 1 (Drosophila)
9481	SLC25A27	solute carrier family 25, member 27
9500	MAGED1	melanoma antigen family D, 1
952	CD38	CD38 molecule
960	CD44	CD44 molecule (Indian blood group)
9681	DEPDC5	DEP domain containing 5
9746	CLSTN3	calsyntenin 3
9752	PCDHA9	protocadherin alpha 9
9758	FRMPD4	FERM and PDZ domain containing 4
9779	TBC1D5	TBC1 domain family, member 5
9783	RIMS3	regulating synaptic membrane exocytosis 3
9821	RB1CC1	RB1-inducible coiled-coil 1
9869	SETDB1	SET domain, bifurcated 1
9939	RBM8A	RNA binding motif protein 8A
[truncated: 3 more columns]
